# Supplementary material for: Identification of novel regulatory factor X (RFX) target genes by comparative genomics in Drosophila species
Source: Genome Biol. 2007 Sep 17;8(9):R195. doi: 10.1186/gb-2007-8-9-r195 (PMC2375033; doi:10.1186/gb-2007-8-9-r195)
Supplement: Additional data file 1 — Our X-box search across D. melanogaster and D. pseudoobscura species identified 412 genes with a conserved X-box both in sequence and distance upstream of the ATG of homologous genes between the two fly genomes. [file gb-2007-8-9-r195-S1.xls]

## Sheet: A
Table S1. Full set of 412 X-box genes conserved between Drosophila melanogaster and Drosophila pseudoobscura.
neg: invariant expression in dRfx deficient background compared to wt; iv: in vivo confirmation of reporter construct downregulation in dRfx deficient background compared to wt.
CG# release 3.2.1	Flybase gene name	Annotated predictive function	Known protein function	Fold reduction in dRfx mutants	GYTRYY N{1-3} RRHRAC	BARON et al.	Drosophila ciliary and basal body proteome DCBB	Ciliome database [49]	Ciliary proteome database [48]
8853	CG8853	-	IFT55/Hippi	23	n	-	7	n	n
8362	nmdyn-D7	nucleoside diphosphate kinase	metabolism	neg	n	n	6	n	n
13809	osm-1	microtubule motor	IFT172/wim	9.7/iv	n	-	6	n	n
15161	CG15161	-	FAP32	207	n	-	5	n	n
5882	CG5882	chromatin binding	intracellular protein transport; cell cycle	neg	-	n	5	n	n
3259	CG3259	-	Traf3ip1	iv	n	n	5	n	n
9492	CG9492	motor	DNAH5	12	-	-	5	n	n
30441	CG30441	-	IFT20	2.8	n	-	4	n	-
1126	CG1126	-	BBS5	95	n	-	4	n	n
3723	Dhc93AB	ATPase , coupled	DNAH9	3	n	-	4	n	n
9227	tectonic	-	novel/tectonic	19/iv	n	-	4	n	n
3085	CG3085	microtubule binding	tektin	neg	-	-	4	n	n
3769	CG3769	-	D2LIC/LIC3	63	n	-	3	n	n
13125	CG13125	protein phosphatase type 1 regulator	novel/LRR	5	n	n	3	n	n
15148	btv	ATPase , coupled	DNCH2	124	n	-	3	n	n
6129	CG6129	-	rootletin/C-NAP1	6	n	-	2	-	n
17150	CG17150	motor	DNAH3	2	n	-	2	-	-
1842	Dhc98D	ATPase , coupled	DNAH10	-	-	-	2	-	-
8863	CG8863	heat shock protein binding	DNAJ; defense response	-	-	-	2	n	n
8439	Cct5	ATPase , coupled	T-complex Chaperonin	-	-	-	2	n	n
32238	CG32238	tubulin-tyrosine ligase	protein metabolism	-	-	-	2	n	n
10118	ple	tyrosine 3-monooxygenase	regulation of dopamine metabolism	-	-	-	2	n	n
12020	CG12020	heat shock protein binding	response to heat	-	n	-	2	-	-
7293	Klp68D	motor , kinesin	transport	neg	-	-	1	n	n
14791	Rab27	GTP binding	small GTPase mediated signal transduction	neg	n	-	1	n	n
16984	CG16984	-	novel	neg	-	-	1	n	n
5155	CG5155	binding	-	neg	n	-	1	n	n
14127	CG14127	-	-	neg	n	-	1	n	n
4898	Tm1	actin binding	Tropomyosin, dendrite morphogenesis , mRNA localization	2.5	-	-	1	-	-
5048	CG5048	-	twister	2.4	-	-	1	n	-
6725	Sulf1	N-acetylglucosamine-6-sulfatase	pattern specification	2	-	-	1	n	n
7669	CG7669	-	-	-	n	-	1	-	-
7764	Tfb2	general RNA polymerase II transcription factor	transcription initiation	-	-	-	1	n	n
5032	aft	-	Tracheal development	-	-	-	1	n	n
11323	CG11323	tubulin-tyrosine ligase	protein metabolism	-	-	-	1	n	n
8073	Pmm45A	phosphomannomutase	monosaccharide metabolism	-	-	-	1	n	n
5799	dve	transcription factor	midgut & wing development	-	-	-	1	n	n
5964	CG5964	microtubule binding	intracellular protein transport; cell cycle	-	-	-	1	n	-
9241	Mcm10	chromatin binding	DNA replication; female meiosis chromosome segregation	-	-	-	1	n	n
17437	wds	-	cell proliferation	-	-	-	1	-	n
3798	Nmda1	N-methyl-D-aspartate selective glutamate receptor	-	-	-	-	1	n	n
4681	CG4681	-	-	-	-	-	1	n	n
17952	LBR	lamin binding	-	-	-	-	1	n	n
31536	Cdep	cytoskeletal protein binding	regulation of transcription	-	-	-	1	-	-
6476	Su(var)3-9	chromatin binding	establishment and/or maintenance of chromatin architecture	-	-	-	1	-	-
7052	TepII	wide-spectrum protease inhibitor	antibacterial humoral response	-	-	-	1	-	-
30264	CG30264	-	-	-	-	-	1	-	-
4536	CG4536	-	TRPV4	6	n	-	-	n	-
6121	Tip60	histone acetyltransferase	regulation of transcription from RNA polymerase II promoter	neg	n	-	-	n	-
5165	Pgm	phosphoglucomutase	detection of light stimulus during visual perception	-	-	-	-	n	n
5553	DNAprim	DNA primase	DNA replication	-	-	-	-	n	n
6512	CG6512	ATPase	mitosis	-	-	-	-	n	n
5036	CG5036	regulator of G-protein signaling	regulation of G-protein coupled receptor protein signaling pathway	-	-	-	-	n	n
5599	CG5599	dihydrolipoamide branched chain acyltransferase	tricarboxylic acid cycle	-	n	-	-	n	n
18024	SoxN	protein binding	nervous system development; regulation of transcription from RNA polymerase II promoter	-	-	-	-	n	n
9946	eIF-2alpha	translation initiation factor	translational initiation	-	-	-	-	n	-
9936	skd	RNA polymerase II transcription mediator	transcription initiation; embryonnic and sex comb development	-	-	-	-	n	-
8344	RpIII128	DNA-directed RNA polymerase	transcription	-	n	-	-	n	-
31156	CG31156	chromatin binding	transcription	-	-	-	-	n	-
10601	mirr	protein binding	smoothened signaling pathway ; peripheral nervous system development; wing morphogenesis;	-	n	-	-	-	n
5483	CG5483	protein kinase	small GTPase mediated signal transduction	-	-	-	-	n	-
17259	CG17259	serine-tRNA ligase	seryl-tRNA aminoacylation	-	n	-	-	n	-
31019	CG31019	GTPase	proteolysis	-	-	-	-	n	-
6696	CG6696	meprin A	proteolysis	-	n	-	-	-	n
12082	CG12082	ubiquitin-specific protease 5	protein deubiquitination	-	-	-	-	n	-
16912	CG16912	tyrosine-tRNA ligase	protein biosynthesis	-	-	-	-	n	-
1542	CG1542	-	processing of 27S pre-rRNA	-	-	-	-	n	-
11895	stan	G-protein coupled receptor	positive regulation of frizzled signaling pathway ; axon & dendrite morphogenesis ;mushroom body development ; establishment of planar polarity	-	-	-	-	n	-
5884	par-6	protein binding	polarity & morphogenesis of polarized epithelium	-	-	-	-	n	-
5760	rtet	sugar transporter	oogenesis (sensu Insecta)	-	-	-	-	n	-
18296	axo	structural molecule	nervous system development; transmission of nerve impulse	-	-	-	-	n	-
7112	CG7112	Rab GTPase activator	mitosis	-	-	-	-	n	-
14887	Dhfr	dihydrofolate reductase	metabolism	-	-	-	-	n	-
3603	CG3603	oxidoreductase , acting on CH-OH group of donors	fatty acid biosynthesis	-	n	-	-	n	-
8483	CG8483	-	defense response	-	-	-	-	-	n
10907	CG10907	peptidyl-prolyl cis-trans isomerase	defense response	-	-	-	-	n	-
11015	CG11015	cytochrome-c oxidase	cox5B	-	n	-	-	n	-
12000	CG12000	endopeptidase	cellular physiological process	-	-	-	-	n	-
9887	VGlut	high affinity inorganic phosphate:sodium symporter	cation transport	-	-	-	-	n	-
12376	CG12376	cation transporter	cation transport	-	-	-	-	n	-
12773	CG12773	sodium:potassium:chloride symporter	cation transport	-	-	-	-	n	-
10194	CG10194	-	-	-	-	-	-	n	-
7886	CG7886	-	-	-	-	-	-	-	n
11356	CG11356	GTP binding	ARL13	-	n	-	-	-	-
31036	CG31036	-	novel	4	n	-	-	-	-
13415	Cby	-	Chibby; negative regulation of Wnt receptor signaling pathway	2	n	-	-	-	-
9363	CG9363	glutathione transferase	L-phenylalanine catabolism	0.5	n	-	-	-	-
6054	Su(fu)	kinase inhibitor	smoothened signaling pathway	neg	n	-	-	-	-
13432	l(2)05510	-	-	neg	n	-	-	-	-
17785	Golgin84	molecular function unknown	golgin 84	neg	n	-	-	-	-
18584	CG18584	-	UNC84	neg	n	-	-	-	-
33038	CG10731	hydrogen-exporting ATPase , phosphorylative mechanism	stov/Exostosin-2	neg	n	-	-	-	-
5888	CG5888	transmembrane receptor	-	-	-	-	-	-	-
32404	CG32404	structural constituent of cuticle (sensu Insecta)	-	-	-	-	-	-	-
12330	CG12330	structural constituent of cuticle (sensu Insecta)	-	-	-	-	-	-	-
2191	CG2191	sodium-dependent multivitamin transporter	-	-	-	-	-	-	-
5027	CG5027	protein disulfide isomerase	-	-	-	-	-	-	-
4770	CG4770	oxidoreductase	-	-	-	-	-	-	-
12404	CG12404	oxidoreductase	-	-	-	-	-	-	-
13617	CG13617	nucleic acid binding	-	-	-	-	-	-	-
4210	CG4210	N-acetyltransferase	-	-	-	-	-	-	-
3321	CG3321	hydrogen-exporting ATPase , phosphorylative mechanism	-	-	-	-	-	-	-
7922	CG7922	helicase	-	-	-	-	-	-	-
6418	CG6418	helicase	-	-	-	-	-	-	-
2911	CG2911	heat shock protein binding	-	-	-	-	-	-	-
4404	CG4404	DNA binding	-	-	-	-	-	-	-
9289	CG9289	carboxylesterase	-	-	-	-	-	-	-
32104	CG32104	ATP binding	-	-	-	-	-	-	-
9745	D1	AT DNA binding	-	-	-	-	-	-	-
2129	CG2129	transcription regulator	-	-	-	-	-	-	-
4802	CG4802	S-methyl-5-thioadenosine phosphorylase	amino acid & purine metabolism	-	-	-	-	-	-
8654	CG8654	organic cation porter	anion transport	-	-	-	-	-	-
4630	CG4630	carnitine transporter	anion transport	-	-	-	-	-	-
17646	CG17646	ATPase , coupled to transmembrane movement of substances	anion transport	-	-	-	-	-	-
11849	dan	DNA binding	antenna development	-	-	-	-	-	-
7913	PP2A-B'	protein phosphatase type 2A regulator	anti-apoptosis	-	-	-	-	-	-
6449	NijA	-	axon guidance	-	-	-	-	-	-
2988	ems	specific RNA polymerase II transcription factor	brain segmentation	-	-	-	-	-	-
14029	vri	RNA polymerase II transcription factor	bristle morphogenesis ; circadian rhythm	-	-	-	-	-	-
13480	Leucokinin	diuretic hormone	Calcium signaling; neuropeptide signaling pathway	-	-	-	-	-	-
18869	CG18869	transferase , transferring hexosyl groups	carbohydrate metabolism	-	n	-	-	-	-
6356	CG6356	organic cation porter	carbohydrate metabolism	-	-	-	-	-	-
15221	CG15221	organic cation porter	carbohydrate metabolism	-	-	-	-	-	-
14606	CG14606	hexose transporter	carbohydrate metabolism	-	-	-	-	-	-
31874	CG31874	fumarate hydratase	carbohydrate metabolism	-	-	-	-	-	-
14040	CG14040	UDP-galactose transporter	carbohydrate transport	-	-	-	-	-	-
17034	CG17034	ATPase , coupled to transmembrane movement of ions, phosphorylative mechanism	cation transport	-	-	-	-	-	-
6499	CG6499	ammonium transporter	cation transport	-	-	-	-	-	-
14762	CG14762	-	cell adhesion	-	-	-	-	-	-
13913	CG13913	actin binding	cell organization and biogenesis	-	-	-	-	-	-
6703	Caki	calcium- and calmodulin-dependent protein kinase	cell polarity; synaptic vesicle docking during exocytosis; adult walking behavior	-	-	-	-	-	-
18292	CG18292	kinase inhibitor	cell proliferation	-	-	-	-	-	-
4096	CG4096	metalloendopeptidase	cell-cell adhesion	-	-	-	-	-	-
17331	CG17331	endopeptidase	cellular physiological process	-	-	-	-	-	-
15033	CheA7a	-	CheA protein family	-	-	-	-	-	-
6708	Osbp	oxysterol binding	cholesterol metabolism	-	-	-	-	-	-
7724	CG7724	oxidoreductase , acting on CH-OH group of donors	cholesterol metabolism	-	-	-	-	-	-
11989	Ard1	peptide alpha-N-acetyltransferase	chromosome stability	-	-	-	-	-	-
3772	cry	G-protein coupled photoreceptor	circadian rhythm	-	-	-	-	-	-
8279	Pde6	3',5'-cyclic-GMP phosphodiesterase	cyclic nucleotide metabolism	-	-	-	-	-	-
10068	CG10068	-	cytokinesis	-	n	-	-	-	-
9121	CG9121	structural constituent of cytoskeleton	cytoskeletal anchoring	-	-	-	-	-	-
9881	p16-ARC	actin binding	cytoskeleton organization and biogenesis	-	-	-	-	-	-
6953	fat-spondin	structural molecule	cytoskeleton organization and biogenesis	-	-	-	-	-	-
7352	CG7352	structural constituent of cytoskeleton	cytoskeleton organization and biogenesis	-	-	-	-	-	-
7478	Act79B	structural constituent of cytoskeleton	cytoskeleton organization and biogenesis	-	-	-	-	-	-
32018	Zyx102EF	structural constituent of cytoskeleton	cytoskeleton organization and biogenesis; regulation of transcription from RNA polymerase II promoter	-	-	-	-	-	-
31741	CG31741	scavenger receptor	defense response	-	-	-	-	-	-
7266	Eip71CD	protein-methionine-S-oxide reductase	defense response	-	-	-	-	-	-
3511	CG3511	peptidyl-prolyl cis-trans isomerase	defense response	-	-	-	-	-	-
7104	Spz3	molecular function unknown	defense response	-	n	-	-	-	-
7387	CG7387	heat shock protein binding	defense response	-	-	-	-	-	-
13271	Ugt36Bb	glucuronosyltransferase	defense response	-	n	-	-	-	-
7586	Mcr	endopeptidase inhibitor	defense response	-	-	-	-	-	-
11814	CG11814	-	defense response	-	-	-	-	-	-
15102	Jheh2	juvenile hormone epoxide hydrolase	defense response ;juvenile hormone catabolism	-	-	-	-	-	-
10146	AttA	-	defense response to bacteria	-	-	-	-	-	-
11426	CG11426	phosphatidate phosphatase	dephosphorylation	-	n	-	-	-	-
11438	CG11438	phosphatidate phosphatase	dephosphorylation	-	n	-	-	-	-
15804	Dhc62B	motor	Dynein Heavy Chain	-	-	-	-	-	-
1571	CG1571	motor	DIC	-	-	-	-	-	-
10859	CG10859	motor	DIC	-	n	-	-	-	-
13900	CG13900	damaged DNA binding	DNA repair	-	-	-	-	-	-
31293	rec	ATP-dependent DNA helicase	DNA replication; meiotic recombination	-	-	-	-	-	-
1960	mu2	-	DNA stability	-	-	-	-	-	-
18145	Ripalpha	-	DNA stability	-	-	-	-	-	-
9764	yrt	cytoskeletal protein binding	dorsal closure, head involution defects	-	n	-	-	-	-
6099	m4	-	Esplm4; Notch signaling pathway	-	-	-	-	-	-
14548	HLHmbeta	transcription factor	eye & nervous system development;	-	-	-	-	-	-
4314	st	ATPase , coupled to transmembrane movement of substances	eye pigment precursor transport	-	n	-	-	-	-
3461	pn	pyrophosphatase	eye pigmentation (sensu Endopterygota)	-	-	-	-	-	-
6984	CG6984	enoyl-CoA hydratase	fatty acid beta-oxidation	-	-	-	-	-	-
9577	CG9577	delta5-delta2,4-dienoyl-CoA isomerase	fatty acid beta-oxidation	-	-	-	-	-	-
8971	fh	-	frataxin	-	n	-	-	-	-
5469	Gint3	protein binding	GDI interacting protein 3	-	-	-	-	-	-
8804	wun	phosphatidate phosphatase	germ cell migration; G-protein coupled receptor protein signaling pathway	-	-	-	-	-	-
9467	CG9467	NAD binding	glycolysis	-	n	-	-	-	-
3001	Hex-A	hexokinase	glycolysis	-	-	-	-	-	-
4135	beat-IIb	-	IgSF protein, axon guidance	-	n	-	-	-	-
31361	dpr17	-	immunoglobulin superfamily protein	-	-	-	-	-	-
1150	Osi3	-	insect specific gene	-	-	-	-	-	-
15188	Osi20	-	insect specific gene	-	-	-	-	-	-
1169	Osi18	-	insect specific gene	-	-	-	-	-	-
1154	Osi12	-	insect specific gene	-	-	-	-	-	-
7324	CG7324	Rab GTPase activator	intracellular protein transport	-	-	-	-	-	-
9298	CG9298	protein binding	intracellular protein transport	-	n	-	-	-	-
7524	Src64B	protein-tyrosine kinase	JNK cascade ; olfactory learning (MB development); ovarian ring canal formation	-	-	-	-	-	-
10672	CG10672	oxidoreductase , acting on CH-OH group of donors	lipid metabolism	-	-	-	-	-	-
18258	CG18258	lipase	lipid metabolism	-	-	-	-	-	-
2969	Atet	ATPase , coupled to transmembrane movement of substances	lipid metabolism	-	-	-	-	-	-
4443	crl	ubiquitin conjugating enzyme	male courtship behavior ; spermatogenesis	-	-	-	-	-	-
7693	fray	protein serine/threonine kinase	MAPKKK cascade ; axonal fasciculation ; embryonic cuticle biosynthesis (sensu Insecta)	-	-	-	-	-	-
9265	CG9265	oxidoreductase	metabolism	-	-	-	-	-	-
8353	CG8353	cytidine deaminase	metabolism	-	-	-	-	-	-
3200	Reg-2	catalytic	metabolism	-	-	-	-	-	-
5565	CG5565	catalytic	metabolism	-	-	-	-	-	-
8147	CG8147	alkaline phosphatase	metabolism	-	-	-	-	-	-
9390	AcCoAS	acetate-CoA ligase	metabolism	-	-	-	-	-	-
1193	CG1193	ATPase	microtubule severing	-	-	-	-	-	-
10541	Tektin-C	microtubule binding	microtubule-based process	-	-	-	-	-	-
7936	mex1	-	midgut development	-	-	-	-	-	-
14482	CG14482	ubiquinol-cyt-c reductase	mitochondrial electron transport, ubiquinol to cyt-c	-	-	-	-	-	-
13098	mRpL51	structural constituent of ribosome	mitochondrial ribosome constituant	-	-	-	-	-	-
3730	csul	protein methyltransferase	mitosis	-	-	-	-	-	-
4454	Borr	-	mitosis ;sensory organ development	-	-	-	-	-	-
6147	Tsc1	kinase binding	negative regulation of cell growth & cell size	-	-	-	-	-	-
6798	nAcRbeta-96A	nicotinic acetylcholine-activated cation-selective channel	nerve-nerve synaptic transmission	-	-	-	-	-	-
32156	Mbs	myosin phosphatase	oogenesis;photoreceptor cell differentiation	-	-	-	-	-	-
14884	CSN5	NEDD8 activating enzyme	oogenesis;photoreceptor cell differentiation;axonogenesis	-	-	-	-	-	-
6486	CG6486	peroxisome targeting signal-2 binding	peroxisome organization and biogenesis	-	-	-	-	-	-
3639	CG3639	binding	peroxisome organization and biogenesis	-	-	-	-	-	-
7863	dream	caspase	programmed cell death	-	-	-	-	-	-
11334	CG11334	translation regulator	protein biosynthesis	-	-	-	-	-	-
4759	RpL27	structural constituent of ribosome	protein biosynthesis	-	-	-	-	-	-
18493	CG18493	peptidase	protein metabolism	-	-	-	-	-	-
32742	l(1)G0148	receptor signaling protein serine/threonine kinase	protein phosphorylation	-	-	-	-	-	-
31127	Wsck	protein-tyrosine kinase	protein phosphorylation	-	n	-	-	-	-
31421	Takl1	MAP kinase kinase kinase	protein phosphorylation	-	-	-	-	-	-
9035	Tapdelta	signal sequence binding	protein retention in ER	-	n	-	-	-	-
31860	CG31860	zinc ion transporter	proteolysis	-	-	-	-	-	-
8170	CG8170	trypsin	proteolysis	-	-	-	-	-	-
1299	CG1299	trypsin	proteolysis	-	-	-	-	-	-
7754	iotaTry	trypsin	proteolysis	-	n	-	-	-	-
9564	Try29F	trypsin	proteolysis	-	-	-	-	-	-
11842	CG11842	trypsin	proteolysis	-	-	-	-	-	-
12387	zetaTry	trypsin	proteolysis	-	-	-	-	-	-
31824	CG31824	trypsin	proteolysis	-	n	-	-	-	-
5255	CG5255	serine-type endopeptidase	proteolysis	-	-	-	-	-	-
9676	CG9676	serine-type endopeptidase	proteolysis	-	-	-	-	-	-
3344	CG3344	serine carboxypeptidase	proteolysis	-	n	-	-	-	-
9001	CG9001	prenyl-dependent CAAX protease	proteolysis	-	-	-	-	-	-
4852	Sras	prenyl protein specific endopeptidase	proteolysis	-	-	-	-	-	-
8421	Asph	peptide-aspartate beta-dioxygenase	proteolysis	-	-	-	-	-	-
8562	CG8562	metallocarboxypeptidase	proteolysis	-	-	-	-	-	-
6372	CG6372	leucyl aminopeptidase	proteolysis	-	-	-	-	-	-
4723	CG4723	endothelin-converting enzyme	proteolysis	-	-	-	-	-	-
18174	Rpn11	endopeptidase	proteolysis	-	-	-	-	-	-
11529	CG11529	chymotrypsin	proteolysis	-	n	-	-	-	-
10143	Adgf-E	adenosine deaminase	purine ribonucleoside monophosphate biosynthesis	-	n	-	-	-	-
9741	Dhod	dihydroorotate dehydrogenase	pyrimidine base metabolism	-	-	-	-	-	-
8930	rk	G-protein coupled receptor	regulation of cuticle tanning	-	-	-	-	-	-
6064	TORC	-	regulation of gene expression in response to extracellular signals	-	-	-	-	-	-
1956	R	GTPase	regulation of JNK cascade	-	-	-	-	-	-
6570	lbl	specific RNA polymerase II transcription factor	regulation of neuron differentiation; muscle and heart development	-	-	-	-	-	-
8342	m1	serine-type endopeptidase inhibitor	regulation of Notch signaling pathway	-	-	-	-	-	-
13418	RpI12	DNA-directed RNA polymerase	regulation of transcription	-	-	-	-	-	-
9797	CG9797	transcription regulator	regulation of transcription from RNA polymerase II promoter	-	-	-	-	-	-
7839	CG7839	transcription factor	regulation of transcription from RNA polymerase II promoter	-	-	-	-	-	-
11352	jim	transcription factor	regulation of transcription from RNA polymerase II promoter	-	-	-	-	-	-
15453	CG34145	transcription factor	regulation of transcription from RNA polymerase II promoter	-	-	-	-	-	-
17077	pnt	transcription factor	regulation of transcription from RNA polymerase II promoter; Ras, MAPKKK, EGF, protein signal transduction ; mesoderm, genital, hematopoieisis, PNS, tracheal, heart, development	-	-	-	-	-	-
5008	GNBP3	pattern recognition receptor	response to fungi	-	-	-	-	-	-
7756	Hsc70-2	unfolded protein binding	response to heat	-	-	-	-	-	-
4463	Hsp23	actin binding	response to heat	-	-	-	-	-	-
31319	RhoGAP88C	-	Rho GTPase-activating protein	-	-	-	-	-	-
8770	Gbeta76C	GTPase	rhodopsin mediated signaling; protein coupled receptor protein signaling pathway	-	-	-	-	-	-
11109	CG11109	rRNA methyltransferase	rRNA metabolism	-	-	-	-	-	-
3527	CG3527	-	rRNA processing	-	-	-	-	-	-
17283	CG17283	cathepsin E	salivary gland cell autophagic cell death	-	-	-	-	-	-
10002	fkh	transcription factor	salivary gland development	-	-	-	-	-	-
8817	lilli	DNA binding	segment specification; regulation of cell size	-	-	-	-	-	-
1693	tty	-	sensory bristle biology	-	-	-	-	-	-
1670	Obp19b	odorant binding	sensory perception of chemical stimulus	-	-	-	-	-	-
17284	Obp93a	odorant binding	sensory perception of chemical stimulus	-	n	-	-	-	-
6679	Or94b	olfactory receptor	sensory perception of smell	-	-	-	-	-	-
11742	Or85d	olfactory receptor	sensory perception of smell	-	-	-	-	-	-
31936	Gr22e	taste receptor	sensory perception of taste	-	-	-	-	-	-
33151	Gr59e	taste receptor	sensory perception of taste	-	-	-	-	-	-
13201	ix	protein binding	sex differentiation ; regulation of transcription from RNA polymerase II promoter	-	-	-	-	-	-
31640	CG31640	receptor signaling protein tyrosine kinase	signal transduction	-	n	-	-	-	-
30021	skf	guanylate kinase	signal transduction	-	n	-	-	-	-
2082	CG2082	-	signal transduction	-	-	-	-	-	-
15179	sunz	calcium ion binding	signal transduction ; male meiosis	-	-	-	-	-	-
4313	CG4313	G-protein coupled receptor	signaling pathway	-	-	-	-	-	-
4322	CG4322	G-protein coupled receptor	signaling pathway	-	-	-	-	-	-
31118	RabX4	GTPase	small GTPase mediated signal transduction	-	-	-	-	-	-
4523	Pink1	protein kinase	sperm mitochondrion organization and biogenesis	-	-	-	-	-	-
32380	SMSr	-	sphingomyelin biosynthesis	-	-	-	-	-	-
2397	Cyp6a13	electron carrier	steroid metabolism	-	-	-	-	-	-
18559	Cyp309a2	electron carrier	steroid metabolism	-	-	-	-	-	-
12014	CG12014	iduronate-2-sulfatase	sulfur metabolism	-	-	-	-	-	-
8884	Sap47	molecular function unknown	synaptic transmission	-	-	-	-	-	-
7344	Dys	structural molecule	synaptic transmission; muscle development	-	-	-	-	-	-
9771	Dip2	protein binding	THAP domain	-	-	-	-	-	-
1793	MED26	RNA pol II transcription mediator	transcription initiation	-	-	-	-	-	-
3169	Spt3	general RNA polymerase II transcription factor	transcription initiation	-	-	-	-	-	-
10756	Taf13	general RNA polymerase II transcription factor	transcription initiation from RNA polymerase II promoter	-	-	-	-	-	-
8388	CG8388	transcription regulator	transcription; nulcleotide metabolism	-	-	-	-	-	-
8443	CG8443	translation initiation factor	translational initiation	-	-	-	-	-	-
6893	CG6893	dicarboxylic acid transporter	transport	-	-	-	-	-	-
7441	CG7441	tryptophan-tRNA ligase	tryptophanyl-tRNA aminoacylation	-	-	-	-	-	-
9655	nes	-	visceral mesoderm expression	-	-	-	-	-	-
1103	CG1103	-	-	-	-	-	-	-	-
1113	CG1113	-	-	-	-	-	-	-	-
1421	CG1421	-	-	-	-	-	-	-	-
1458	CG1458	-	-	-	-	-	-	-	-
1503	CG1503	-	-	-	-	-	-	-	-
2321	CG2321	-	-	-	n	-	-	-	-
2471	CG2471	-	-	-	-	-	-	-	-
2691	CG2691	-	-	-	n	-	-	-	-
3224	CG3224	-	-	-	-	-	-	-	-
3368	CG3368	-	-	-	-	-	-	-	-
3717	bcn92	-	-	-	-	-	-	-	-
4367	CG4367	-	-	-	-	-	-	-	-
4556	CG30165	-	-	-	-	-	-	-	-
4610	CG4610	-	-	-	-	-	-	-	-
4641	CG4641	-	-	-	-	-	-	-	-
4857	CG4857	-	-	-	n	-	-	-	-
4984	CG4984	-	-	-	n	-	-	-	-
5148	CG5148	-	-	-	n	-	-	-	-
5190	CG5190	-	-	-	-	-	-	-	-
5697	CG5697	-	-	-	-	-	-	-	-
6094	CG6094	-	-	-	-	-	-	-	-
6175	CG6175	-	-	-	-	-	-	-	-
6405	CG6405	-	-	-	n	-	-	-	-
6665	CG6665	-	-	-	n	-	-	-	-
6931	CG6931	-	-	-	-	-	-	-	-
7047	CG7047	-	-	-	-	-	-	-	-
7371	CG7371	-	-	-	-	-	-	-	-
7946	CG7946	-	-	-	-	-	-	-	-
8034	CG8034	-	-	-	-	-	-	-	-
8198	l(1)G0136	-	-	-	-	-	-	-	-
8326	CG8326	-	-	-	-	-	-	-	-
8366	CG8366	-	-	-	-	-	-	-	-
8372	CG8372	-	-	-	-	-	-	-	-
9034	CG9034	-	-	-	-	-	-	-	-
9106	CG9106	-	-	-	-	-	-	-	-
9119	CG9119	-	-	-	-	-	-	-	-
9570	CG9570	-	-	-	-	-	-	-	-
9590	CG9590	-	-	-	-	-	-	-	-
9689	CG9689	-	-	-	n	-	-	-	-
9863	CG9863	-	-	-	-	-	-	-	-
10035	CG10035	-	-	-	n	-	-	-	-
10053	CG10053	-	-	-	-	-	-	-	-
10132	CG10132	-	-	-	-	-	-	-	-
10220	CG33506	-	-	-	-	-	-	-	-
10272	CG33324	-	-	-	-	-	-	-	-
10343	CG10343	-	-	-	-	-	-	-	-
10674	CG10674	-	-	-	-	-	-	-	-
10825	CG10825	-	-	-	-	-	-	-	-
10889	CG10889	-	-	-	-	-	-	-	-
11164	CG11164	-	-	-	n	-	-	-	-
11353	CG11353	-	-	-	-	-	-	-	-
11570	CG11570	-	-	-	-	-	-	-	-
11983	CG11983	-	-	-	n	-	-	-	-
11993	Mst85C	-	-	-	-	-	-	-	-
12320	CG12320	-	-	-	-	-	-	-	-
12438	CG12438	-	-	-	-	-	-	-	-
12753	CG12753	-	-	-	-	-	-	-	-
12785	CG12785	-	-	-	-	-	-	-	-
12880	CG12880	-	-	-	-	-	-	-	-
12923	CG12923	-	-	-	-	-	-	-	-
13032	CG13032	-	-	-	-	-	-	-	-
13196	CG13196	-	-	-	-	-	-	-	-
13202	CG13202	-	-	-	n	-	-	-	-
13216	CG13216	-	-	-	n	-	-	-	-
13244	CG13244	-	-	-	-	-	-	-	-
13251	CG13251	-	-	-	n	-	-	-	-
13288	CG13288	-	-	-	-	-	-	-	-
13407	CG13407	-	-	-	-	-	-	-	-
13631	CG13631	-	-	-	-	-	-	-	-
13924	CG13924	-	-	-	-	-	-	-	-
13955	CG13955	-	-	-	-	-	-	-	-
14000	CG14000	-	-	-	-	-	-	-	-
14011	CG14011	-	-	-	-	-	-	-	-
14079	CG14079	-	-	-	n	-	-	-	-
14145	CG14145	-	-	-	-	-	-	-	-
14264	CG14264	-	-	-	-	-	-	-	-
14313	CG14313	-	-	-	n	-	-	-	-
14430	CG14430	-	-	-	n	-	-	-	-
14463	CG14463	-	-	-	-	-	-	-	-
14661	CG14661	-	-	-	n	-	-	-	-
14806	CG14806	-	-	-	-	-	-	-	-
14879	CG14879	-	-	-	-	-	-	-	-
14972	CG14972	-	-	-	-	-	-	-	-
14985	CG14985	-	-	-	-	-	-	-	-
15048	CG15048	-	-	-	-	-	-	-	-
15099	CG15099	-	-	-	-	-	-	-	-
15317	CG15317	-	-	-	-	-	-	-	-
15337	CG15337	-	-	-	-	-	-	-	-
15415	CG15415	-	-	-	-	-	-	-	-
15564	CG15564	-	-	-	n	-	-	-	-
15878	CG15878	-	-	-	n	-	-	-	-
15894	CG15894	-	-	-	-	-	-	-	-
15918	CG15918	-	-	-	-	-	-	-	-
17085	CG17085	-	-	-	-	-	-	-	-
17104	CG17104	-	-	-	-	-	-	-	-
17349	CG17349	-	-	-	-	-	-	-	-
17352	CG17352	-	-	-	-	-	-	-	-
17667	CG17667	-	-	-	-	-	-	-	-
17959	CG17959	-	-	-	-	-	-	-	-
17982	CG17982	-	-	-	-	-	-	-	-
18432	CG18432	-	-	-	n	-	-	-	-
18506	CG18506	-	-	-	-	-	-	-	-
18540	CG18540	-	-	-	-	-	-	-	-
18577	CG18577	-	-	-	-	-	-	-	-
30056	CG30056	-	-	-	-	-	-	-	-
30105	CG30105	-	-	-	-	-	-	-	-
30192	CG30192	-	-	-	-	-	-	-	-
30274	CG30274	-	-	-	-	-	-	-	-
30296	CG30296	-	-	-	-	-	-	-	-
30350	CG30350	-	-	-	-	-	-	-	-
31257	CG31257	-	-	-	n	-	-	-	-
31259	CG31259	-	-	-	-	-	-	-	-
31321	CG31321	-	-	-	n	-	-	-	-
31855	CG31855	-	-	-	-	-	-	-	-
31862	CG31862	-	-	-	-	-	-	-	-
32040	CG32040	-	-	-	-	-	-	-	-
32390	CG32390	-	-	-	-	-	-	-	-
32413	CG32413	-	-	-	-	-	-	-	-
32514	CG33670	-	-	-	-	-	-	-	-
33154	CG33964	-	-	-	-	-	-	-	-
