# Supplementary material for: Identification of novel regulatory factor X (RFX) target genes by comparative genomics in Drosophila species
Source: Genome Biol. 2007 Sep 17;8(9):R195. doi: 10.1186/gb-2007-8-9-r195 (PMC2375033; doi:10.1186/gb-2007-8-9-r195)
Supplement: Additional data file 2 — Genes presented in this table are homologous to proteins identified as putative or confirmed ciliary or basal body components. They are sorted as follows: a first group of genes with annotated molecular functions, a second group of genes for which homologs in vertebrates have been reported, a third group of genes with no vertebrate homolog. Each category is sorted by the number of studies reporting each gene or its homolog. [file gb-2007-8-9-r195-S2.xls]

## Sheet: supp2.xls
Table S2. Drosophila Cilia and Basal Body genes list (DCBB) established in Drosophila melanogaster.
Gene CG#	Gene name	Annotated predictive function	BROADHEAD et al. [12]	PAZOUR et al. [11]	LI et al. [14]	AVIDOR-REISS et al. [13]	OSTROWSKI et al. [10]	STOLC et al. [15]	EFIMENKO et al. [36]	BLACQUE et al. [37]	KELLER et al. [45]	ANDERSEN et al. [44]	# Occurrence	Homologous known protein name or annotation	Ciliome database [49]	Ciliary proteome database [48]
CG9333	Oseg5	binding	-	n	n	n	n	n	n	n	-	-	7	WD40	ENSG00000068885	NP_065851
CG9595	osm-6	microtubule motor activity	-	n	n	n	n	n	n	n	-	-	7		ENSG00000101052	NP_057088
CG6998	ctp	ATPase activity, coupled	n	n	-	-	n	n	n	-	-	n	6	dynein	ENSG00000121083	NP_003737 NP_542408
CG14271	Gas8	molecular function unknown	n	n	n	n	n	n	-	-	-	-	6	SMC	ENSG00000141013	NP_001472
CG8362	nmdyn-D7	nucleoside diphosphate kinase activity	n	n	n	-	-	n	-	-	n	n	6		ENSG00000143156	NP_037462
CG12548	nompB	binding	-	n	n	n	n	-	n	n	-	-	6	TPR	ENSG00000032742	NP_006522
CG13809	osm-1	microtubule motor activity	-	n	n	n	n	-	n	n	-	-	6		ENSG00000138002	NP_056477
CG9277	betaTub56D	GTP binding	n	n	-	-	n	n	-	-	n	-	5		ENSG00000188229	NP_006078 NP_006079 NP_064424 NP_821080 NP_821133
CG5020	CLIP-190	microtubule binding	-	n	n	-	n	-	n	n	-	-	5	SMC	ENSG00000135968	NP_001002811 NP_001011649 NP_002947 NP_005742 NP_006176 NP_008949 NP_054774 NP_055625 NP_055730 NP_079379 NP_079390
CG5526	Dhc36C	ATPase activity, coupled	n	n	n	n	n	-	-	-	-	-	5		ENSG00000118997	NP_056327 NP_061720
CG1242	Hsp83	ATPase activity, coupled	-	n	-	-	n	n	-	-	n	n	5		ENSG00000080824	NP_005339
CG1913	alphaTub84B	structural constituent of cytoskeleton	n	n	-	-	-	n	-	-	n	-	4		ENSG00000167552	NP_005991/ NP_006000
CG14825	BBS1	molecular function unknown	-	-	n	n	-	-	n	n	-	-	4	BBS1	yes	NP_078925
CG8472	Cam	calcium ion binding	n	n	n	-	-	-	-	-	n	-	4		ENSG00000143933	NP_003271 NP_005175
CG3723	Dhc93AB	ATPase activity, coupled	n	n	n	-	n	-	-	-	-	-	4		ENSG00000007174	NP_001363 NP_003768
CG1633	Jafrac1	thioredoxin peroxidase activity	n	n	n	-	n	-	-	-	-	-	4	AhpC-TSA		NP_002565/ NP_005800
CG11838	Oseg3	binding	-	n	n	n	-	-	n	-	-	-	4		ENSG00000187535	NP_055529
CG2069	Oseg4	binding	-	n	n	n	-	-	-	n	-	-	4		ENSG00000118965	NP_001006658/ NP_065830
CG11237	Oseg6	binding	-	n	n	n	-	-	-	n	-	-	4		ENSG00000157796	NP_079408
CG10751	robl	ATPase activity, coupled	-	n	n	-	n	n	-	-	-	-	4	Rob1-LC7	yes	NP_054902 NP_570967
CG9227	tectonic	-	-	-	n	n	-	-	n	n	-	-	4	tectonic	ENSG00000123810	NP_085055
CG4027	Act5C	structural constituent of cytoskeleton	n	n	-	-	n	-	-	-	-	-	3	actin	ENSG00000184009	NP_001092 NP_001604 NP_001605 NP_005150
CG10851	B52	mRNA binding	-	-	-	-	n	-	n	n	-	-	3	RRM	ENSG00000124193	NP_005617 NP_006266
CG13691	BBS8	binding	-	-	n	n	-	-	n	-	-	-	3	BBS8	ENSG00000165533	NP_653197 NP_938051
CG15148	btv	ATPase activity, coupled	-	n	n	-	n	-	-	-	-	-	3		yes	XP_370652
CG7092	Dhc16F	ATPase activity, coupled	n	n	n	-	-	-	-	-	-	-	3
CG7507	DHC1a	ATPase activity, coupled	-	n	n	-	-	-	-	-	-	n	3			NP_001367
CG12363	Dlc90F	ATPase activity, coupled	-	-	n	-	n	n	-	-	-	-	3	Tctex-1	ENSG00000146425	NP_006510
CG8280	Ef1alpha48D	translation elongation factor activity	n	n	-	-	-	-	-	-	n	-	3		ENSG00000101210	NP_001393
CG8938	GstS1	glutathione transferase activity	-	n	n	-	n	-	-	-	-	-	3		ENSG00000187919 ENSG00000163106	NP_000843 NP_055300
CG1470	Gycbeta100B	guanylate cyclase activity	-	-	n	n	-	-	-	n	-	-	3		ENSG00000061918	NP_000848
CG4264	Hsc70-4	ATPase activity	n	n	-	-	-	n	-	-	-	-	3		ENSG00000109971	NP_005336 NP_005518 NP_008879
CG11759	Kap3	microtubule motor activity	-	n	n	n	-	-	-	-	-	-	3		ENSG00000075945	NP_055785
CG10642	Klp64D	microtubule motor activity	-	n	-	n	n	-	-	-	-	-	3	KIF3	yes	NP_002245 NP_008985 NP_065867 NP_071737 NP_878905
CG5310	nmdyn-D6	nucleoside diphosphate kinase activity	-	n	-	-	n	n	-	-	-	-	3			NP_003542 NP_835231
CG7161	Oseg1	binding	-	n	n	n	-	-	-	-	-	-	3		ENSG00000163913	NP_060732
CG17291	Pp2A-29B	protein phosphatase type 2A regulator activity	-	n	-	-	n	-	-	-	-	n	3	PPP2R1A	ENSG00000105568
CG10061	sas4	-	n	-	-	n	-	-	-	-	-	n	3		ENSG00000151849	NP_060921
CG14792	sta	structural constituent of ribosome	-	n	-	-	n	-	-	-	n	-	3	RibosomalS2	ENSG00000168028	NP_002286
CG18000	sw	microtubule motor activity	-	n	n	-	-	-	-	-	-	n	3			NP_001369 NP_443076
CG1659	unc-119	receptor activity	-	-	n	n	-	-	-	-	n	-	3		ENSG00000109103	NP_005139
CG15792	zip	ATPase activity, coupled	-	-	-	-	-	-	n	n	n	-	3		ENSG00000133026	NP_002464 NP_002531 NP_003557 NP_005955 NP_055710 NP_065930 NP_074035 NP_078789 NP_079005 NP_079456 NP_689659
CG31196	14-3-3epsilon	diacylglycerol-activated phospholipid-dependent protein kinase C inhibitor activity	-	-	-	-	-	-	-	-	n	n	2		ENSG00000108953	NP_006752
CG7462	Ank2	structural constituent of cytoskeleton	-	n	n	-	-	-	-	-	-	-	2		ENSG00000145362	NP_001139 NP_065208 NP_066187 NP_066267 NP_710181
CG13232	BBS4	transferase activity	-	-	n	n	-	-	-	-	-	-	2		ENSG00000140463	NP_149017
CG8107	Calpain-B	calcium ion binding	-	-	n	-	n	-	-	-	-	-	2	CysPc/CalpainIII/Efh		NP_005177 NP_006606
CG1495	CaMKI	calmodulin-dependent protein kinase I activity	-	n	-	-	-	-	-	-	n	-	2		ENSG00000183049	NP_003647/ NP_065130
CG18069	CaMKII	calcium- and calmodulin-dependent protein kinase activity	-	n	n	-	-	-	-	-	-	-	2		ENSG00000145349	NP_001212 NP_057065
CG9802	Cap	chromatin binding	n	-	-	-	-	-	n	-	-	-	2		ENSG00000108055	NP_005436
CG8439	Cct5	ATPase activity, coupled	-	n	-	-	-	n	-	-	-	-	2		ENSG00000150753	NP_036205
CG7779	Cng	intracellular cyclic nucleotide activated cation channel activity	-	-	n	-	-	-	n	-	-	-	2			NP_000078 NP_001289 NP_005131
CG9916	Cyp1	peptidyl-prolyl cis-trans isomerase activity	-	n	-	-	-	-	-	-	n	-	2		ENSG00000196262	NP_001008741 NP_005720
CG2048	dco	casein kinase I activity	-	n	-	-	-	-	-	-	-	n	2		ENSG00000141551	NP_001884/ NP_001885
CG1842	Dhc98D	ATPase activity, coupled	-	n	n	-	-	-	-	-	-	-	2
CG33196	dp	receptor binding	-	-	n	n	-	-	-	-	-	-	2		yes	NP_000129 NP_115823
CG31623	dtr	molecular function unknown	-	-	-	n	-	n	-	-	-	-	2		ENSG00000154099	NP_848547
CG2238	Ef2b	translation elongation factor activity	-	n	-	-	-	-	-	-	n	-	2		ENSG00000167658	NP_001952
CG9075	eIF-4a	RNA helicase activity	-	n	-	-	-	-	-	-	n	-	2		ENSG00000156976	NP_001958
CG2922	eIF-5C/exba	translation initiation factor activity	-	n	-	-	-	-	-	-	n	-	2		ENSG00000082153	NP_054757
CG17611	eIF6	translation initiation factor activity	-	n	-	-	n	-	-	-	-	-	2	IF6	ENSG00000126005	NP_002203
CG10060	Gialpha65A	GTPase activity	-	-	-	-	n	-	n	-	-	-	2	Arf		NP_002061
CG4147	Hsc70-3	ATPase activity	-	-	-	-	n	-	-	-	n	-	2	HSP70		NP_005338
CG1063	Itp-r83A	inositol-1,4,5-triphosphate receptor activity	-	n	n	-	-	-	-	-	-	-	2		ENSG00000150995
CG5433	Klc	microtubule motor activity	-	n	n	-	-	-	-	-	-	-	2		ENSG00000174996	NP_005543 NP_073733 NP_803136
CG4533	l(2)efl	-	-	-	-	n	n	-	-	-	-	-	2	Efl21	ENSG00000109846	NP_000385 NP_001531
CG4143	mbf1	methyl-CpG binding	-	n	-	-	-	n	-	-	-	-	2		ENSG00000107223	NP_003783
CG12781	nahoda	dopamine beta-monooxygenase activity	-	n	-	-	-	-	n	-	-	-	2		yes
CG3896	Nox	oxidoreductase activity	-	n	-	n	-	-	-	-	-	-	2	NOX5	ENSG00000137808	NP_078781
CG10231	Pde11	3',5'-cyclic-AMP phosphodiesterase activity	n	-	n	-	-	-	-	-	-	-	2		ENSG00000112541	NP_058649
CG14940	Pde1c	calcium- and calmodulin-regulated 3',5'-cyclic-GMP phosphodiesterase activity	-	-	n	n	-	-	-	-	-	-	2		ENSG00000154678	NP_000915 NP_005010 NP_005011
CG4379	Pka-C1	cAMP-dependent protein kinase activity	-	-	-	-	n	-	-	-	-	n	2	S-TKc	yes	NP_002721 NP_002722
CG10118	ple	tyrosine 3-monooxygenase activity	-	-	-	n	-	-	-	n	-	-	2		yes	NP_000351
CG6593	Pp1alpha-96A	protein phosphatase type 1 activity	-	n	-	-	n	-	-	-	-	-	2		ENSG00000186298	NP_002699 NP_002701
CG7740	prominin-like	-	-	-	-	-	-	n	-	n	-	-	2		ENSG00000007062
CG5915	Rab7	GTPase activity	-	n	-	-	n	-	-	-	-	-	2	RAB	ENSG00000075785	NP_004628
CG7111	Rack1	protein kinase C binding	-	n	n	-	-	-	-	-	-	-	2		yes	NP_006089
CG6312	Rfx	RNA polymerase II transcription factor activity	-	-	-	-	-	-	n	n	-	-	2		ENSG00000132005	NP_602309
CG10279	Rm62	ATP-dependent helicase activity	-	n	-	-	-	-	-	-	n	-	2
CG3314	RpL7A	structural constituent of ribosome	n	-	-	-	-	-	n	-	-	-	2
CG6779	RpS3	DNA-(apurinic or apyrimidinic site) lyase activity	-	n	-	-	-	-	-	-	n	-	2		ENSG00000149273	NP_000996
CG18102	shi	actin binding	n	-	-	n	-	-	-	-	-	-	2		ENSG00000106976	NP_001005336
CG9138	SP1070	Notch binding	-	n	n	-	-	-	-	-	-	-	2
CG1543	Tbh	dopamine beta-monooxygenase activity	-	-	n	n	-	-	-	-	-	-	2		ENSG00000123454	NP_000778
CG2331	TER94	ATPase activity	-	n	-	-	n	-	-	-	-	-	2	ccdc48	ENSG00000165280	NP_009057
CG1782	Uba1	ubiquitin activating enzyme activity	-	n	-	-	-	-	-	-	-	n	2		ENSG00000130985	NP_003325
CG7225	wbl	-	-	-	n	n	-	-	-	-	-	-	2		ENSG00000089248	NP_006808
CG8947	26-29-p	cathepsin K activity	-	-	n	-	-	-	-	-	-	-	1
CG9020	Aats-arg	arginine-tRNA ligase activity	-	n	-	-	-	-	-	-	-	-	1		ENSG00000113643	NP_002878
CG3821	Aats-asp	aspartate-tRNA ligase activity	-	n	-	-	-	-	-	-	-	-	1		ENSG00000115866	NP_001340
CG5353	Aats-thr	threonine-tRNA ligase activity	-	n	-	-	-	-	-	-	-	-	1		ENSG00000185418	NP_689547
CG16870	Acyp	acylphosphatase activity	-	-	n	-	-	-	-	-	-	-	1		ENSG00000119640
CG9127	ade2	phosphoribosylformylglycinamidine synthase activity	-	n	-	-	-	-	-	-	-	-	1		ENSG00000178921	NP_036525
CG17146	Adk1	adenylate kinase activity	-	-	-	-	-	-	-	-	n	-	1			NP_000467 NP_777283
CG3140	Adk2	adenylate kinase activity	-	-	-	-	n	-	-	-	-	-	1	ADK1	ENSG00000004455	NP_037543/ NP_689785
CG5032	aft	-	-	-	n	-	-	-	-	-	-	-	1		ENSG00000180917	NP_060818
CG11654	Ahcy13	adenosylhomocysteinase activity	-	n	-	-	-	-	-	-	-	-	1		ENSG00000101444	NP_000678
CG1070	Alh	transcription factor activity	-	-	-	-	n	-	-	-	-	-	1	B41/ERM/ FERM_C	ENSG00000078403
CG17223	alpha4GT1	alpha-1,4-N-acetylgalactosaminyltransferase activity	-	-	n	-	-	-	-	-	-	-	1		yes	NP_057245
CG2512	alphaTub84D	structural constituent of cytoskeleton	-	n	-	-	-	-	-	-	-	-	1
CG6504	amo/Pkd2	cation channel activity	-	n	-	-	-	-	-	-	-	-	1	pkd2		NP_000288
CG5730	AnnIX	calcium ion binding	-	-	-	-	n	-	-	-	-	-	1	ANX		NP_001002858 NP_001144 NP_001145 NP_004025
CG1028	Antp	specific RNA polymerase II transcription factor activity	-	-	-	-	n	-	-	-	-	-	1	Q92977 homeobox
CG7807	AP-2	RNA polymerase II transcription factor activity	-	-	-	-	-	-	n	-	-	-	1		ENSG00000087510	NP_758438
CG10001	AR-2	allatostatin receptor activity	-	-	-	-	-	-	n	-	-	-	1
CG5972	Arc-p20	actin binding	-	-	n	-	-	-	-	-	-	-	1		yes	NP_005709
CG8385	Arf79F	GTP binding	-	n	-	-	-	-	-	-	-	-	1		ENSG00000143761	NP_001649
CG7435	Arf84F	GTP binding	-	-	-	-	-	-	n	-	-	-	1		ENSG00000110025	NP_878899
CG6174	Arp87C	structural constituent of cytoskeleton	-	-	-	-	-	-	-	-	-	n	1			NP_005727
CG6190	As	ubiquitin-protein ligase activity	-	-	n	-	-	-	-	-	-	-	1			NP_000453
CG11154	ATPsyn-beta	hydrogen-exporting ATPase activity, phosphorylative mechanism	-	-	-	-	n	-	-	-	-	-	1	ATPSynt		NP_001677
CG2210	awd	microtubule binding	-	n	-	-	-	-	-	-	-	-	1		yes	NP_000260
CG1414	bbx	DNA binding	-	-	-	n	-	-	-	-	-	-	1
CG18319	ben	ubiquitin conjugating enzyme activity	-	n	-	-	-	-	-	-	-	-	1		ENSG00000177889	NP_003339
CG32019	bent	protein serine/threonine kinase activity	-	-	-	-	-	-	n	-	-	-	1			NP_596869
CG6223	betaCop	binding	-	-	-	-	-	-	-	-	n	-	1			NP_057535
CG4539	Bka	transcriptional activator activity	-	n	-	-	-	-	-	-	-	-	1		ENSG00000119616	NP_057046
CG8238	Buffy	-	-	-	-	n	-	-	-	-	-	-	1
CG4894	Ca-alpha1D	voltage-gated calcium channel activity	-	-	n	-	-	-	-	-	-	-	1			NP_000710
CG15899	Ca-alpha1T	calcium channel activity	-	-	n	-	-	-	-	-	-	-	1		yes	NP_001005407 NP_066921
CG6320	Ca-beta	voltage-gated calcium channel activity	-	-	-	-	-	-	n	-	-	-	1		ENSG00000165995	NP_000717
CG7563	CalpA	calpain activity	-	n	-	-	-	-	-	-	-	-	1		ENSG00000149260	NP_004046
CG1911	CAP-D2	nucleic acid binding	-	-	-	-	-	-	n	-	-	-	1		ENSG00000010292	NP_055680
CG3399	capu	actin binding	-	-	-	-	-	-	n	-	-	-	1
CG2102	cas	transcription factor activity	-	-	-	-	-	-	n	-	-	-	1
CG6871	cat	antioxidant activity	-	-	-	-	-	-	-	-	n	-	1			NP_001743
CG10605	caup	specific RNA polymerase II transcription factor activity	-	-	-	n	-	-	-	-	-	-	1		yes
CG5363	cdc2	cyclin-dependent protein kinase activity	-	-	-	-	-	-	-	-	-	n	1		ENSG00000170312	NP_001249 NP_001777
CG10498	cdc2c	cyclin-dependent protein kinase activity	-	-	-	-	-	-	n	-	-	-	1
CG31536	Cdep	cytoskeletal protein binding	-	-	-	-	n	-	-	-	-	-	1	Q9UGQ0
CG10538	CdGAPr	GTPase activator activity	-	-	-	n	-	-	-	-	-	-	1		ENSG00000134909	NP_443180
CG3319	Cdk7	cyclin-dependent protein kinase activity	-	-	-	-	-	-	n	-	-	-	1			NP_001790
CG5450	Cdlc2	motor activity	-	-	-	-	n	-	-	-	-	-	1	Q22799 dlc
CG32435	chb	GTP binding	-	-	-	-	-	-	-	-	-	n	1		ENSG00000163539	NP_056097
CG9553	chic	actin binding	-	n	-	-	-	-	-	-	-	-	1		yes
CG3986	Cht4	chitinase activity	-	-	n	-	-	-	-	-	-	-	1
CG2028	CkIalpha	casein kinase I activity	-	-	-	-	n	-	-	-	-	-	1	S_TKc	ENSG00000113712	NP_001883
CG10997	clic	chloride channel activity	-	-	-	-	n	-	-	-	-	-	1	GST/ECM4		NP_001279
CG4832	cnn	microtubule binding	-	-	-	-	-	-	-	-	-	n	1
CG31243	cpo	mRNA binding	-	-	-	-	-	-	n	-	-	-	1
CG12891	CPTI	carnitine O-palmitoyltransferase activity	-	-	-	-	-	-	n	-	-	-	1
CG6383	crb	spectrin binding	-	-	n	-	-	-	-	-	-	-	1
CG1587	Crk	SH3/SH2 adaptor activity	-	-	-	-	n	-	-	-	-	-	1	O14837 SH3
CG13383	CSN8	-	-	-	n	-	-	-	-	-	-	-	1
CG15671	cv-2	structural molecule activity	-	-	-	n	-	-	-	-	-	-	1		ENSG00000164619	NP_597725
CG18377	Cyp49a1	electron carrier activity	-	-	n	-	-	-	-	-	-	-	1			NP_000773
CG4321	Cyp4d8	electron carrier activity	-	-	n	-	-	-	-	-	-	-	1
CG4105	Cyp4e3	electron carrier activity	-	-	-	-	-	n	-	-	-	-	1		yes
CG11715	Cyp4g15	electron carrier activity	-	-	-	-	-	n	-	-	-	-	1
CG4952	dac	RNA polymerase II transcription factor activity	-	-	-	n	-	-	-	-	-	-	1		ENSG00000165659	NP_004383
CG6092	Dak1	cytidylate kinase activity	-	n	-	-	-	-	-	-	-	-	1		ENSG00000154027
CG5729	Dgp-1	GTP binding	-	-	n	-	-	-	-	-	-	-	1		ENSG00000100226	NP_004277
CG7020	Dip2	protein binding	-	-	-	-	-	-	n	-	-	-	1		ENSG00000151240
CG1938	Dlic2	ATPase activity, coupled	-	-	-	-	-	-	-	-	-	n	1		ENSG00000135720	NP_057225
CG8269	dmn	structural constituent of cytoskeleton	-	-	-	-	-	-	-	-	-	n	1			NP_006391
CG10578	DnaJ-1	heat shock protein binding	-	-	-	-	-	n	-	-	-	-	1			NP_006136
CG32498	dnc	3',5'-cyclic-AMP phosphodiesterase activity	-	-	n	-	-	-	-	-	-	-	1		yes	NP_000914 NP_002591 NP_006193 NP_006194
CG18314	DopEcR	amine receptor activity	-	-	-	-	-	-	-	n	-	-	1		yes
CG2086	drpr	extracellular matrix structural constituent	-	-	-	n	-	-	-	-	-	-	1		ENSG00000145794	NP_001400/ NP_115822
CG5799	dve	transcription factor activity	-	-	-	n	-	-	-	-	-	-	1		yes	NP_056080
CG32478	E(bx)	ligand-dependent nuclear receptor binding	-	-	-	n	-	-	-	-	-	-	1
CG3159	Eaat2/Spt3	glutamate:sodium symporter activity	-	-	n	-	-	-	-	-	-	-	1			NP_004162
CG3265	Eb1	microtubule binding	-	n	-	-	-	-	-	-	-	-	1		ENSG00000166974	NP_036457 NP_036458 NP_055083
CG9841	EfSec	GTPase activity	-	-	n	-	-	-	-	-	-	-	1		yes	NP_068756
CG3186	eIF-5A	translation initiation factor activity	-	n	-	-	-	-	-	-	-	-	1		yes	NP_001961
CG8127	Eip75B	ligand-dependent nuclear receptor activity	-	-	-	-	-	-	n	-	-	-	1		ENSG00000174738
CG5076	elk	potassium channel activity	-	-	n	-	-	-	-	-	-	-	1
CG17654	Eno	phosphopyruvate hydratase activity	-	n	-	-	-	-	-	-	-	-	1		ENSG00000111674	NP_001966
CG6892	Ets96B	DNA binding	-	-	-	-	n	-	-	-	-	-	1		ENSG00000006468	NP_004947
CG1945	faf	ubiquitin-specific protease activity	-	-	n	-	-	-	-	-	-	-	1		yes	XP_371254
CG17285	Fbp1	protein transporter activity	-	-	-	-	-	-	n	-	-	-	1
CG6598	Fdh	formaldehyde dehydrogenase (glutathione) activity	-	n	-	-	-	-	-	-	-	-	1		ENSG00000197894	NP_000662 NP_000664
CG9888	fib	mRNA binding	-	-	-	-	-	-	-	-	n	-	1			NP_001427
CG11001	FK506-bp2	FK506 binding	-	n	-	-	-	-	-	-	-	-	1		ENSG00000088832	NP_000792
CG10033	for	cyclic nucleotide-dependent protein kinase activity	-	n	-	-	-	-	-	-	-	-	1			NP_006250
CG18734	Fur2	furin activity	-	-	-	-	-	-	n	-	-	-	1
CG11372	galectin	galactoside binding	-	-	-	-	n	-	-	-	-	-	1	GLECT		NP_002298 NP_006140
CG3157	gammaTub23C	structural constituent of cytoskeleton	-	-	-	-	-	-	-	-	-	n	1			NP_001061
CG17566	gammaTub37C	structural constituent of cytoskeleton	-	-	-	-	-	-	-	-	-	n	1
CG4422	Gdi	GDP-dissociation inhibitor activity	-	n	-	-	-	-	-	-	-	-	1		ENSG00000057608	NP_001484
CG1086	Glut1	glucose transporter activity	-	-	-	-	-	-	-	n	-	-	1			NP_006507
CG9042	Gpdh	glycerol-3-phosphate dehydrogenase (NAD+) activity	n	-	-	-	-	-	-	-	-	-	1			NP_005267
CG7340	granny-smith	aminopeptidase activity	-	-	-	n	-	-	-	-	-	-	1		ENSG00000188723	NP_078939
CG10698	GRHRII	neuropeptide receptor activity	-	-	-	-	-	-	n	-	-	-	1
CG9201	Grip128	gamma-tubulin binding	-	-	-	-	-	-	-	-	-	n	1
CG5688	Grip163	gamma-tubulin binding	-	-	-	-	-	-	-	-	-	n	1			NP_065194 NP_443135
CG10346	Grip71	gamma-tubulin binding	-	-	-	-	-	-	-	-	-	n	1
CG6176	Grip75	structural constituent of cytoskeleton	-	-	-	-	-	-	-	-	-	n	1			NP_055259
CG3917	Grip84	microtubule binding	-	-	-	-	-	-	-	-	-	n	1			NP_006650
CG10091	GstD9	glutathione transferase activity	-	-	-	-	n	-	-	-	-	-	1		yes
CG31992	gw	nucleotide binding	-	-	-	n	-	-	-	-	-	-	1	TNRC6C	ENSG00000078687	NP_061869
CG5719	GYC	guanylate cyclase activity	-	-	n	-	-	-	-	-	-	-	1
CG4154	Gyc 88E	guanylate cyclase activity	-	-	n	-	-	-	-	-	-	-	1			NP_004120
CG33114	Gyc32E	guanylate cyclase activity	-	-	n	-	-	-	-	-	-	-	1
CG8742	Gyc76C	guanylate cyclase activity	-	-	n	-	-	-	-	-	-	-	1
CG6170	HDAC6	histone deacetylase activity	-	-	-	-	-	-	n	-	-	-	1
CG7269	Hel25E	RNA helicase activity	-	-	-	-	-	-	-	-	n	-	1			NP_004631
CG31617	His1	DNA binding	-	-	-	-	-	-	n	-	-	-	1		yes
CG17949	His2B	-	-	n	-	-	-	-	-	-	-	-	1		yes
CG31611	His4	DNA binding	-	n	-	-	-	-	-	-	-	-	1
CG32592	hiw	protein binding	-	-	n	-	-	-	-	-	-	-	1		ENSG00000005810	NP_055872
CG7399	Hn	phenylalanine 4-monooxygenase activity	-	-	n	-	-	-	-	-	-	-	1		yes
CG9310	Hnf4	ligand-dependent nuclear receptor activity	-	-	-	-	-	-	n	-	-	-	1			NP_000448 NP_004124
CG12787	hoe1	L-tyrosine transporter activity	-	-	n	-	-	-	-	-	-	-	1		ENSG00000104044
CG2720	hop	unfolded protein binding	-	-	-	-	n	-	-	-	-	-	1	TPR	ENSG00000168439	NP_006810
CG31543	Hph	peptidyl-proline 4-dioxygenase activity	-	-	n	-	-	-	-	-	-	-	1		ENSG00000129521	NP_071334
CG6603	Hsc70Cb	chaperone binding	-	-	-	-	-	n	-	-	-	-	1			NP_002145 NP_055093
CG12101	Hsp60	unfolded protein binding	n	-	-	-	-	-	-	-	-	-	1			NP_002147
CG10504	Ilk	protein serine/threonine kinase activity	-	-	-	n	-	-	-	-	-	-	1		ENSG00000166333	NP_004508
CG11143	Inos	inositol-3-phosphate synthase activity	-	-	-	-	-	n	-	-	-	-	1		ENSG00000105655	NP_057452
CG6747	Ir	inward rectifier potassium channel activity	-	-	n	-	-	-	-	-	-	-	1		ENSG00000184185	NP_000211 NP_066292
CG4370	Irk2	inward rectifier potassium channel activity	-	-	n	-	-	-	-	-	-	-	1
CG8424	Jhedup	carboxylesterase activity	-	-	n	-	-	-	-	-	-	-	1	BCHE	ENSG00000114200
CG9403	jing	transcription factor activity	-	-	-	n	-	-	-	-	-	-	1		ENSG00000139154	NP_694939
CG18039	KaiRIA	ionotropic glutamate receptor activity	-	-	-	-	-	-	n	-	-	-	1
CG8548	Kap-alpha1	protein carrier activity	-	n	-	-	-	-	-	-	-	-	1		ENSG00000196911	NP_002260
CG13956	kat80	microtubule binding	-	-	-	-	-	-	-	-	n	-	1			NP_690869
CG33135	KCNQ	voltage-gated potassium channel activity	-	-	-	-	-	-	n	-	-	-	1		ENSG00000185760
CG1453	Klp10A	motor activity	-	-	-	-	-	-	-	-	-	n	1		ENSG00000068796	NP_004511
CG5300	Klp31E	motor activity	-	-	n	-	-	-	-	-	-	-	1		ENSG00000139116	NP_060046 NP_060111
CG9191	Klp61F	motor activity	-	-	-	-	-	-	n	-	-	-	1		ENSG00000138160
CG7293	Klp68D	motor activity	-	-	-	n	-	-	-	-	-	-	1		ENSG00000101350	NP_004789
CG5658	Klp98A	microtubule motor activity	-	-	-	n	-	-	-	-	-	-	1		ENSG00000089177	NP_078980
CG2899	ksr	protein kinase activity	-	-	-	-	-	-	-	n	-	-	1		ENSG00000171435
CG10988	l(1)deg4	microtubule binding	-	-	-	-	-	-	-	-	-	n	1			NP_006313
CG1994	l(1)G0020	N-acetyltransferase activity	n	-	-	-	-	-	-	-	-	-	1			NP_078938
CG8231	l(1)G0022	ATPase activity, coupled	-	-	-	-	-	n	-	-	-	-	1		ENSG00000146731	NP_001753
CG32502	l(1)G0196	-	-	n	-	-	-	-	-	-	-	-	1
CG3845	l(2)01424	translation initiation factor activity	-	-	-	n	-	-	-	-	-	-	1		ENSG00000110321	NP_001409
CG15081	l(2)03709	-	-	-	-	-	-	-	-	-	n	-	1			NP_009204
CG9893	l(2)06496	-	-	-	-	-	-	-	-	-	-	n	1
CG10691	l(2)37Cc	-	n	-	-	-	-	-	-	-	-	-	1			NP_002625
CG6302	l(3)01239	chaperone binding	-	n	-	-	-	-	-	-	-	-	1		ENSG00000143256	NP_036526
CG10645	lama	molecular function unknown	-	-	n	-	-	-	-	-	-	-	1		yes	NP_079105
CG17952	lbr	lamin binding	-	-	-	-	-	n	-	-	-	-	1		ENSG00000143815	NP_002287
CG2684	lds	DNA-dependent ATPase activity	-	-	-	-	-	-	n	-	-	-	1		yes
CG8440	Lis1	enzyme regulator activity	-	-	-	-	-	-	-	-	-	n	1			NP_000421
CG4402	lox2	protein-lysine 6-oxidase activity	-	-	n	-	-	-	-	-	-	-	1			NP_004397 NP_015568 NP_060049 NP_776194
CG2674	M(2)21AB	methionine adenosyltransferase activity	-	n	-	-	-	-	-	-	-	-	1		ENSG00000168906	NP_005902
CG1098	Madm	protein serine/threonine kinase activity	-	-	-	n	-	-	-	-	-	-	1		ENSG00000115216	NP_037524
CG5784	Mapm	microtubule binding	-	-	-	-	n	-	-	-	-	-	1			NP_036535
CG9241	Mcm10	chromatin binding	-	-	n	-	-	-	-	-	-	-	1		ENSG00000065328	NP_060988
CG4976	Mes-4	histone methyltransferase activity	-	-	-	n	-	-	-	-	-	-	1		ENSG00000165671	NP_071900
CG17927	Mhc	structural constituent of muscle	-	-	-	-	-	-	-	-	n	-	1			NP_000248 NP_003793 NP_005886 NP_065935
CG31045	Mhcl	ATPase activity, coupled	-	-	-	-	-	-	-	-	n	-	1
CG14080	Mkp3	phosphoric monoester hydrolase activity	-	-	-	-	n	-	-	-	-	-	1	RHOD/DSPc	ENSG00000139318	NP_057170
CG8295	Mlf	-	-	-	-	-	n	-	-	-	-	-	1		ENSG00000089693	NP_071888
CG1794	Mmp2	metalloendopeptidase activity	-	-	-	n	-	-	-	-	-	-	1		ENSG00000157227
CG2856	Mnt	RNA polymerase II transcription factor activity	-	-	-	n	-	-	-	-	-	-	1
CG8767	mos	protein serine/threonine kinase activity	-	-	-	n	-	-	-	-	-	-	1		ENSG00000172680	NP_005363
CG1810	mRNA-capping-enzyme	protein tyrosine/serine/threonine phosphatase activity	-	-	n	-	-	-	-	-	-	-	1		ENSG00000111880	NP_003791
CG7038	mRpL30	structural constituent of ribosome	-	-	-	n	-	-	-	-	-	-	1		ENSG00000185414	NP_660213
CG15871	mRpL38	structural constituent of ribosome	-	-	-	n	-	-	-	-	-	-	1		ENSG00000188878	NP_115867
CG5000	Msps	microtubule binding	-	-	-	-	-	-	-	-	-	n	1			NP_001008938
CG8153	mus210	damaged DNA binding	-	-	-	-	-	-	n	-	-	-	1
CG7438	Myo31DF	actin binding	-	-	-	-	-	-	-	-	-	n	1		ENSG00000176658	NP_056009 NP_149043
CG8759	Nacalpha	protein binding	-	n	-	-	-	-	-	-	-	-	1		ENSG00000196531	NP_005585
CG9071	NaCP60E	voltage-gated sodium channel activity	-	-	n	-	-	-	-	-	-	-	1		yes
CG32538	nAcRalpha-18C	-	-	-	n	-	-	-	-	-	-	-	1		ENSG00000175344	NP_000737
CG6754	nbs	damaged DNA binding	-	-	-	n	-	-	-	-	-	-	1		ENSG00000104320	NP_002476
CG10718	neb	protein phosphatase 1 binding	-	-	-	-	n	-	-	-	-	-	1		yes
CG17256	Nek2	receptor signaling protein serine/threonine kinase activity	-	-	-	-	-	-	-	-	-	n	1			NP_002488 NP_598001 NP_689747
CG11614	nkd	-	-	-	-	n	-	-	-	-	-	-	1		yes
CG3798	Nmda1	N-methyl-D-aspartate selective glutamate receptor activity	-	-	-	-	-	-	n	-	-	-	1		ENSG00000135472	NP_000828
CG7892	nmo	protein serine/threonine kinase activity	-	-	-	n	-	-	-	-	-	-	1		ENSG00000087095	NP_057315
CG31299	nocturnin	nucleic acid binding	-	-	n	-	-	-	-	-	-	-	1		ENSG00000151014
CG4211	nonA	mRNA binding	-	-	n	-	-	-	-	-	-	-	1			NP_005057
CG3333	Nop60B	pseudouridylate synthase activity	-	-	-	-	-	-	-	-	n	-	1			NP_001354
CG7421	Nopp140	-	-	-	-	-	-	-	n	-	-	-	1
CG5722	NPC1	receptor activity	-	-	-	-	-	-	n	-	-	-	1
CG10174	Ntf-2r	-	-	n	-	-	-	-	-	-	-	-	1			NP_005787
CG9710	nudC	-	-	-	-	-	-	-	n	-	-	-	1		ENSG00000090273	NP_006591
CG8104	nudE	-	-	-	-	-	-	-	-	-	-	n	1			NP_060138
CG4579	Nup154	transporter activity	n	-	-	-	-	-	-	-	-	-	1		ENSG00000113569	NP_004289
CG11856	Nup358	Ran GTPase binding	-	n	-	-	-	-	-	-	-	-	1			NP_002873
CG7360	Nup58	nucleocytoplasmic transporter activity	-	-	-	n	-	-	-	-	-	-	1		ENSG00000139496	NP_054808
CG4634	Nurf-38	inorganic diphosphatase activity	-	-	n	-	-	-	-	-	-	-	1		ENSG00000180817
CG11430	olf186-F	serine-type endopeptidase activity	-	-	-	n	-	-	-	-	-	-	1		ENSG00000175938	NP_116179
CG2917	Orc4	DNA replication origin binding	-	-	n	-	-	-	-	-	-	-	1		ENSG00000115947
CG7467	osa	DNA binding	-	-	-	n	-	-	-	-	-	-	1		ENSG00000117713	NP_787059
CG33338	p38c	MAP kinase activity	-	n	-	-	-	-	-	-	-	-	1
CG17964	pan	transcription regulator activity	-	-	-	n	-	-	-	-	-	-	1		ENSG00000148737	NP_110383
CG9907	para	voltage-gated sodium channel activity	-	-	n	-	-	-	-	-	-	-	1			NP_002968 NP_006505 NP_008853
CG1258	pav	microtubule motor activity	-	-	n	-	-	-	-	-	-	-	1			NP_005724
CG32648	Pde9	3',5'-cyclic-GMP phosphodiesterase activity	-	-	n	-	-	-	-	-	-	-	1
CG3127	Pgk	phosphoglycerate kinase activity	-	n	-	-	-	-	-	-	-	-	1		ENSG00000102144	NP_000282
CG12013	PHGPx	peroxidase activity	-	-	-	-	-	-	n	-	-	-	1			NP_002076
CG3832	phm	peptidylglycine monooxygenase activity	-	-	n	-	-	-	-	-	-	-	1		ENSG00000145730
CG31483	Pif2	protein binding	-	-	-	-	-	-	n	-	-	-	1
CG3263	Pka-R1	cAMP-dependent protein kinase regulator activity	-	-	n	-	-	-	-	-	-	-	1		ENSG00000108946	NP_002725/ NP_002726
CG15862	Pka-R2	cAMP-dependent protein kinase regulator activity	-	-	-	-	-	-	-	-	-	n	1			NP_002727 NP_004148
CG3324	Pkg21D	cGMP-dependent protein kinase activity	-	n	-	-	-	-	-	-	-	-	1		yes
CG6735	plp/CP309	structural constituent of cytoskeleton	-	-	-	-	-	-	-	-	-	n	1
CG1093	plx	small GTPase regulator activity	-	-	n	-	-	-	-	-	-	-	1			NP_055988
CG8073	Pmm45A	phosphomannomutase activity	-	-	n	-	-	-	-	-	-	-	1		ENSG00000169299	NP_060760
CG8705	pnut	actin binding	-	-	n	-	-	-	-	-	-	-	1		ENSG00000122545	NP_001011553
CG12306	polo	protein serine/threonine kinase activity	-	-	-	-	-	-	-	-	-	n	1			NP_005021
CG12311	Pomt2	dolichyl-phosphate-mannose-protein mannosyltransferase activity	-	-	-	-	n	-	-	-	-	-	1	PMT/MIR		NP_037514
CG4003	pont	DNA helicase activity	-	-	-	-	-	n	-	-	-	-	1		ENSG00000175792	NP_003698
CG2984	Pp2C1	protein serine/threonine phosphatase activity	-	-	-	n	-	-	-	-	-	-	1		ENSG00000170836	NP_003611
CG33103	Ppn	metallopeptidase activity	-	-	-	-	-	-	-	n	-	-	1
CG12108	Ppt1	palmitoyl-(protein) hydrolase activity	-	-	n	-	-	-	-	-	-	-	1		ENSG00000131238
CG30483	Prosap	protein binding	-	-	-	n	-	-	-	-	-	-	1		ENSG00000182786	XP_037493
CG8144	ps	mRNA binding	-	-	-	-	-	-	-	-	n	-	1
CG8912	Psi	mRNA binding	-	-	n	-	-	-	-	-	-	-	1		ENSG00000088247	NP_003893
CG5383	PSR	molecular function unknown	-	-	n	-	-	-	-	-	-	-	1			NP_055982
CG10975	Ptp69D	protein tyrosine phosphatase activity	-	-	-	n	-	-	-	-	-	-	1		yes	NP_002829
CG12002	Pxn	peroxidase activity	-	n	-	-	-	-	-	-	-	-	1		ENSG00000148356 ENSG00000130508
CG3320	Rab1	GTPase activity	-	n	-	-	-	-	-	-	-	-	1		ENSG00000174903	NP_004152
CG5771	Rab11	GTPase activity	-	-	-	-	-	-	-	-	n	-	1		ENSG00000103769	NP_004654
CG3269	Rab2	GTPase activity	-	n	-	-	-	-	-	-	-	-	1		ENSG00000104388	NP_002856 NP_057628 NP_116235
CG2108	Rab23	GTPase activity	-	-	-	n	-	-	-	-	-	-	1		ENSG00000112210	NP_057361
CG14791	Rab27	GTP binding	-	-	-	n	-	-	-	-	-	-	1		ENSG00000069974	NP_004571
CG4921	Rab4	GTPase activity	-	-	-	n	-	-	-	-	-	-	1		ENSG00000167578	NP_004569
CG3664	Rab5	GTP binding	-	n	-	-	-	-	-	-	-	-	1		yes	NP_004574
CG7062	Rab-RP3	GTP binding	-	-	-	-	n	-	-	-	-	-	1	AAH00566 O60897
CG7980	RabX5	GTPase activity	-	-	-	-	n	-	-	-	-	-	1	AAH04522
CG9862	Rae1	mRNA binding	n	-	-	-	-	-	-	-	-	-	1			NP_003601
CG1404	ran	GTPase activity	-	n	-	-	-	-	-	-	-	-	1		ENSG00000132341	NP_006316
CG9999	RanGap	Ran GTPase activator activity	-	-	-	-	-	-	n	-	-	-	1		ENSG00000100401	NP_849172
CG3204	Rap2l	GTPase activity	-	-	-	n	-	-	-	-	-	-	1		ENSG00000123728	NP_067006
CG6354	Rb97D	mRNA binding	-	-	-	-	n	-	-	-	-	-	1	Q9UF43
CG17136	Rbp1	mRNA binding	-	-	-	n	-	-	-	-	-	-	1		ENSG00000112081
CG10537	Rdl	GABA-A receptor activity	-	-	-	-	-	-	n	-	-	-	1
CG6775	rg	protein kinase A binding	-	-	n	-	-	-	-	-	-	-	1		ENSG00000172915
CG7499	Rh50	-	-	-	n	-	-	-	-	-	-	-	1		ENSG00000132677	NP_065140
CG3208	RhoGAP5A	diacylglycerol binding	-	-	-	-	-	-	n	-	-	-	1
CG7283	RpL10Ab	structural constituent of ribosome	-	n	-	-	-	-	-	-	-	-	1		ENSG00000198755	NP_009035
CG1475	RpL13A	structural constituent of ribosome	n	-	-	-	-	-	-	-	-	-	1
CG12775	RpL21	structural constituent of ribosome	n	-	-	-	-	-	-	-	-	-	1
CG10071	RpL29	structural constituent of ribosome	-	n	-	-	-	-	-	-	-	-	1
CG9354	RpL34b	structural constituent of ribosome	n	-	-	-	-	-	-	-	-	-	1
CG2099	RpL35A	structural constituent of ribosome	n	-	-	-	-	-	-	-	-	-	1		ENSG00000182899
CG1263	RpL8	structural constituent of ribosome	n	-	-	-	-	-	-	-	-	-	1
CG6141	RpL9	structural constituent of ribosome	n	-	-	-	-	-	-	-	-	-	1
CG10423	RpS27	structural constituent of ribosome	-	n	-	-	-	-	-	-	-	-	1		ENSG00000185088	NP_057004
CG5271	RpS27A	protein binding	-	n	-	-	-	-	-	-	-	-	1			NP_002945
CG2168	RpS3A	structural constituent of ribosome	n	-	-	-	-	-	-	-	-	-	1
CG11276	RpS4	structural constituent of ribosome	n	-	-	-	-	-	-	-	-	-	1
CG10944	RpS6	structural constituent of ribosome	n	-	-	-	-	-	-	-	-	-	1
CG3395	RpS9	structural constituent of ribosome	n	-	-	-	-	-	-	-	-	-	1		ENSG00000170889
CG1705	Rst(1)JH	juvenile hormone binding	-	-	-	-	n	-	-	-	-	-	1	BAA93633 BPT1
CG10844	Rya-r44F	ryanodine-sensitive calcium-release channel activity	-	-	-	n	-	-	-	-	-	-	1		ENSG00000198626	NP_001026
CG9128	Sac1	polyphosphoinositide phosphatase activity	-	-	-	-	-	-	-	-	n	-	1			NP_054735
CG7186	sak	protein kinase activity	-	-	-	-	-	-	-	-	-	n	1			NP_055079
CG12070	Sap-r	-	-	-	n	-	-	-	-	-	-	-	1
CG4316	Sb	trypsin activity	-	-	-	n	-	-	-	-	-	-	1		ENSG00000164344	NP_000883
CG6773	sec13	-	n	-	-	-	-	-	-	-	-	-	1			NP_899195
CG8553	SelD	selenide, water dikinase activity	-	-	n	-	-	-	-	-	-	-	1		ENSG00000086475	NP_036379
CG6584	SelR	protein-methionine-R-oxide reductase activity	-	n	-	-	-	-	-	-	-	-	1		yes	NP_932346
CG1403	Sep	GTP binding	-	-	-	-	n	-	-	-	-	-	1	RAB		NP_004395
CG2621	sgg	protein serine/threonine kinase activity	-	n	-	-	-	-	-	-	-	-	1		ENSG00000082701	NP_063937
CG10072	sgl	UDP-glucose 6-dehydrogenase activity	-	n	-	-	-	-	-	-	-	-	1		ENSG00000109814	NP_003350
CG12348	Sh	voltage-gated potassium channel activity	-	-	n	-	-	-	-	-	-	-	1		ENSG00000143105	NP_000208 NP_005540
CG1066	Shab	voltage-gated potassium channel activity	-	-	n	-	-	-	-	-	-	-	1
CG9262	Shal	voltage-gated potassium channel activity	-	-	-	n	-	-	-	-	-	-	1		ENSG00000184408	NP_004971
CG18076	shot	cytoskeletal protein binding	-	-	-	-	-	-	-	n	-	-	1		ENSG00000151914	NP_899236 NP_958781 NP_958784 NP_958786
CG16983	skpA	centromeric DNA binding	-	-	-	-	-	n	-	-	-	-	1		ENSG00000113558	NP_733779
CG11886	Slbp	mRNA binding	-	-	n	-	-	-	-	-	-	-	1		ENSG00000163950	NP_006518
CG10693	slo	calcium-activated potassium channel activity	-	-	n	-	-	-	-	-	-	-	1		ENSG00000156113	NP_002238
CG16738	slp1	RNA polymerase II transcription factor activity	-	-	-	-	-	-	n	-	-	-	1
CG1915	sls	myosin light chain kinase activity	-	-	-	-	-	-	-	n	-	-	1
CG6057	SMC1	DNA binding	-	n	-	-	-	-	-	-	-	-	1		ENSG00000072501	NP_006297
CG32743	Smg1	protein kinase activity	-	-	-	-	-	n	-	-	-	-	1		ENSG00000157106
CG6625	Snap	soluble NSF attachment protein activity	-	n	-	-	-	-	-	-	-	-	1		ENSG00000125814	NP_071363
CG11793	Sod	copper, zinc superoxide dismutase activity	-	-	-	-	-	-	n	-	-	-	1		ENSG00000142168	NP_000445
CG5920	sop	structural constituent of ribosome	-	-	-	-	-	-	-	-	n	-	1			NP_002943
CG8978	Sop2	actin binding	-	-	-	-	-	-	n	-	-	-	1		ENSG00000013455	NP_006400
CG11153	Sox102F	transcription factor activity	-	-	-	n	-	-	-	-	-	-	1		yes	NP_201583
CG1343	Sp1	RNA polymerase II transcription factor activity	-	-	-	n	-	-	-	-	-	-	1		ENSG00000164651	NP_874359
CG8327	SpdS	spermidine synthase activity	-	n	-	-	-	-	-	-	-	-	1		ENSG00000116649	NP_003123
CG9334	Spn3	serine-type endopeptidase inhibitor activity	-	-	-	-	n	-	-	-	-	-	1	ovalbumin		NP_008850
CG9453	Spn4	serine-type endopeptidase inhibitor activity	-	n	-	-	-	-	-	-	-	-	1		ENSG00000114204
CG6525	Spp	transcription factor activity	-	-	-	-	n	-	-	-	-	-	1	TFS2M	ENSG00000118482
CG4016	Spt-I	serine C-palmitoyltransferase activity	-	-	-	-	-	n	-	-	-	-	1		ENSG00000090054	NP_006406
CG7847	sr	RNA polymerase II transcription factor activity	-	-	-	n	-	-	-	-	-	-	1		ENSG00000120738	NP_004421
CG6072	sra	receptor binding	-	-	-	-	-	-	n	-	-	-	1		ENSG00000159200
CG7873	Src42A	non-membrane spanning protein tyrosine kinase activity	-	-	n	-	-	-	-	-	-	-	1			NP_002022
CG31641	stai	microtubule binding	-	-	-	-	-	n	-	-	-	-	1
CG7285	star1	somatostatin receptor activity	-	-	-	-	-	-	n	-	-	-	1
CG33245	Ste	protein kinase CK2 regulator activity	-	-	-	-	-	-	-	n	-	-	1
CG18255	Strn-Mlck	calcium- and calmodulin-dependent protein kinase activity	-	-	-	-	n	-	-	-	-	-	1	O45859 Q00798 SMC
CG12864	Su(var)2-HP2	DNA binding	-	-	-	-	-	-	n	-	-	-	1
CG6476	Su(var)3-9	chromatin binding	-	-	n	-	-	-	-	-	-	-	1
CG6725	Sulf1	N-acetylglucosamine-6-sulfatase activity	-	-	n	-	-	-	-	-	-	-	1		yes	NP_055985 NP_061325
CG5772	Sur	sulfonylurea receptor activity	-	-	-	-	n	-	-	-	-	-	1	Q9NQ32
CG11502	svp	receptor activity	-	-	-	-	-	-	n	-	-	-	1		ENSG00000175745
CG3425	T3dh	alcohol dehydrogenase activity	-	-	n	-	-	-	-	-	-	-	1		ENSG00000147576	NP_653251
CG10327	TBPH	mRNA binding	-	-	-	n	-	-	-	-	-	-	1		ENSG00000120948	NP_031401
CG5374	T-cp1	hydrogen-exporting ATPase activity, phosphorylative mechanism	-	-	-	-	-	n	-	-	-	-	1		ENSG00000120438	NP_110379
CG6535	tefu	protein kinase activity	-	-	-	-	-	-	n	-	-	-	1
CG7052	TepII	wide-spectrum protease inhibitor activity	-	-	-	-	n	-	-	-	-	-	1	P28665 A2M
CG10363	TepIV	protease inhibitor activity	-	-	-	-	-	-	n	-	-	-	1
CG4821	Tequila	serine-type endopeptidase activity	-	-	n	-	-	-	-	-	-	-	1			NP_003610
CG7764	Tfb2	general RNA polymerase II transcription factor activity	-	-	n	-	-	-	-	-	-	-	1		ENSG00000137349	NP_001508
CG4947	Tgt	queuine tRNA-ribosyltransferase activity	-	-	n	-	-	-	-	-	-	-	1		ENSG00000129348	NP_112486
CG14620	tilB	-	-	-	n	-	-	-	-	-	-	-	1		ENSG00000129295	NP_036604
CG4898	Tm1	actin binding	-	-	-	-	-	-	n	-	-	-	1
CG2708	Tom34	carrier activity	-	-	-	-	-	-	-	n	-	-	1
CG10961	Traf2	protein binding	-	-	-	n	-	-	-	-	-	-	1		ENSG00000175104	NP_004611
CG11642	TRAM	-	-	-	-	n	-	-	-	-	-	-	1	TRAM1	ENSG00000067167	NP_055109
CG3171	Tre1	taste receptor activity	-	-	-	-	-	-	n	-	-	-	1
CG8882	Trip1	translation initiation factor activity	-	-	-	-	n	-	-	-	-	-	1	WD40	ENSG00000084623	NP_003748
CG2151	Trxr-1	thioredoxin-disulfide reductase activity	-	-	n	-	-	-	-	-	-	-	1			NP_877393
CG3315	TrxT	thiol-disulfide exchange intermediate activity	-	-	-	-	-	-	-	n	-	-	1		yes
CG3181	Ts	thymidylate synthase activity	-	n	-	-	-	-	-	-	-	-	1		ENSG00000176890	NP_001062
CG10117	ttv	acetylglucosaminyltransferase activity	-	-	-	n	-	-	-	-	-	-	1		ENSG00000182197	NP_000118
CG9398	Tulp	molecular function unknown	-	-	-	-	-	-	n	-	-	-	1	TUB	ENSG00000166402	NP_003311
CG31137	twin	transcription regulator activity	-	-	-	-	-	-	-	-	n	-	1		ENSG00000113300	NP_056270
CG6720	UbcD2	ubiquitin conjugating enzyme activity	-	-	-	n	-	-	-	-	-	-	1		ENSG00000182247	NP_689866
CG8284	UbcD4	ubiquitin conjugating enzyme activity	-	-	n	-	-	-	-	-	-	-	1		ENSG00000078140	NP_005330
CG10640	Uev1A	ubiquitin conjugating enzyme activity	-	n	-	-	-	-	-	-	-	-	1		ENSG00000124208
CG3981	Unc-76	kinesin binding	-	-	-	-	-	-	-	-	-	n	1		ENSG00000171055	NP_005094
CG11173	usnp	t-SNARE activity	-	-	-	n	-	-	-	-	-	-	1		ENSG00000099940	NP_004773
CG4380	usp	ecdysteroid hormone receptor activity	-	-	-	-	-	-	n	-	-	-	1			NP_002948 NP_068811
CG3524	v(2)k05816	3-oxoacyl-[acyl-carrier protein] synthase activity	-	-	n	-	-	-	-	-	-	-	1
CG6213	Vha13	hydrogen-exporting ATPase activity, phosphorylative mechanism	-	n	-	-	-	-	-	-	-	-	1
CG1088	Vha26	hydrogen-exporting ATPase activity, phosphorylative mechanism	-	n	-	-	-	-	-	-	-	-	1		ENSG00000131100	NP_001687
CG17369	Vha55	hydrogen-exporting ATPase activity, phosphorylative mechanism	-	n	-	-	-	-	-	-	-	-	1		ENSG00000147416	NP_001684
CG2934	VhaAC39	hydrogen-exporting ATPase activity, phosphorylative mechanism	-	-	-	-	n	-	-	-	-	-	1	ATP	ENSG00000159720	NP_004682
CG17437	wds	-	-	-	-	-	-	n	-	-	-	-	1			NP_037361 NP_060058 NP_078808
CG12072	wts	protein serine/threonine kinase activity	-	-	-	n	-	-	-	-	-	-	1		ENSG00000150457	NP_004681
CG32562	xmas-2	mRNA binding	-	-	-	-	-	n	-	-	-	-	1		ENSG00000160294
CG4548	XNP	DNA helicase activity	-	n	-	-	-	-	-	-	-	-	1
CG5654	yps	nucleic acid binding	-	-	-	n	-	-	-	-	-	-	1		ENSG00000065978	NP_003642
CG1449	zfh2	DNA binding	-	-	-	n	-	-	-	-	-	-	1		ENSG00000091656	NP_008816
CG15120	-	-	n	n	n	n	n	n	-	-	n	-	7	pacrg	ENSG00000112530	NP_689623
CG7264	-	-	n	n	n	n	n	n	-	-	n	-	7	RIBC2	ENSG00000128408	NP_001026915 NP_056468
CG8853	-	-	-	n	n	n	n	n	n	n	-	-	7	IFT55/Hippi	ENSG00000114446	NP_060480
CG10064	-	-	n	n	n	n	-	n	-	-	n	-	6		ENSG00000166596	NP_001032383 NP_659491
CG17599	-	-	-	n	n	n	n	n	n	-	-	-	6	dyf3/QILIN	ENSG00000103351	NP_055856
CG5359	-	-	-	n	n	n	-	n	n	n	-	-	6	Tctex-2	ENSG00000145107	NP_689986
CG8959	-	-	n	n	n	-	n	n	-	-	n	-	6	rib72		NP_060570 NP_079460
CG6971	-	ATPase activity, coupled	n	n	n	n	n	n	-	-	-	-	6	Dnali1	ENSG00000163879	NP_003453
CG3121	-	microtubule binding	n	n	n	n	n	n	-	-	-	-	6	RSP6	ENSG00000111834	NP_001010892/ NP_110412
CG32392	-	microtubule binding	n	n	n	n	n	n	-	-	-	-	6	RSP3	ENSG00000130363	NP_114130
CG9313	-	motor activity	n	n	n	n	n	n	-	-	-	-	6	WD40	ENSG00000122735	NP_036276
CG14905	-	-	n	n	n	n	n	-	-	-	-	-	5		ENSG00000173093	NP_653178 NP_689804
CG15161	-	-	-	n	n	n	n	n	-	-	-	-	5	IFT46	ENSG00000118096	NP_064538
CG15429	-	-	n	n	n	n	-	n	-	-	-	-	5		ENSG00000182224	NP_653208
CG3259	-	-	-	n	n	n	-	n	-	n	-	-	5	Traf3ip1	yes	NP_056465
CG4525	-	-	-	-	n	n	n	n	-	n	-	-	5	dyf13	ENSG00000105948	NP_079202
CG5142	-	-	-	n	n	n	n	-	-	n	-	-	5	dyf1	ENSG00000196659	NP_689488 NP_689730
CG8800	-	-	n	n	n	n	-	n	-	-	-	-	5		ENSG00000119661	NP_113615
CG5882	-	chromatin binding	n	n	n	n	-	n	-	-	-	-	5		yes	NP_001008723
CG31803	-	molecular function unknown	n	n	n	-	n	n	-	-	-	-	5	CF206	ENSG00000172426	NP_689945
CG6053	-	motor activity	n	n	n	n	n	-	-	-	-	-	5	dnai2	ENSG00000171595	NP_075462
CG9492	-	motor activity	n	n	n	n	n	-	-	-	-	-	5	DYN1	ENSG00000039139	NP_001360 NP_001362
CG10191	-	-	n	-	-	n	-	-	-	-	n	n	4	LIS1	ENSG00000139323	NP_056241 NP_758440
CG1126	-	-	-	-	n	n	-	-	n	n	-	-	4	BBS5	ENSG00000163093	NP_689597
CG16789	-	-	n	n	n	n	-	-	-	-	-	-	4	IQCA	ENSG00000132321	NP_079002
CG16896	-	-	-	-	n	n	-	-	-	-	n	n	4		ENSG00000156787	NP_663622
CG30441	-	-	-	n	-	n	-	n	n	-	-	-	4	ift20	ENSG00000109083
CG31345	-	calcium ion binding	-	-	n	n	n	-	n	-	-	-	4	Efh	yes	NP_004049
CG6560	-	GTPase activity	-	n	-	n	-	-	n	n	-	-	4	ARL3	ENSG00000138175	NP_004302
CG1625	-	microtubule binding	-	n	n	n	-	-	-	-	-	n	4	AZI1	ENSG00000141577	NP_055799
CG3085	-	microtubule binding	-	n	n	-	-	n	-	-	n	-	4	tektin	ENSG00000092850	NP_055281
CG31652	-	molecular function unknown	n	n	n	n	-	-	-	-	-	-	4	WDR52	ENSG00000163610	NP_060808
CG5343	-	transcription factor activity	n	n	-	-	n	-	-	-	n	-	4	DUF667	ENSG00000070761	NP_037374
CG11048	-	-	-	-	n	n	-	-	-	-	n	-	3		ENSG00000183690
CG11449	-	-	-	-	-	n	n	n	-	-	-	-	3		ENSG00000158710	NP_036469
CG13855	-	-	-	n	n	-	-	n	-	-	-	-	3		ENSG00000164675	NP_849149
CG14870	-	-	-	-	n	n	-	-	-	n	-	-	3		ENSG00000108641	NP_056496
CG18130	-	-	-	n	n	-	-	n	-	-	-	-	3	TXNDC6	ENSG00000181322	NP_057700
CG3493	-	-	-	-	n	-	n	-	-	-	n	-	3	Golgin1		NP_002069 NP_006022 NP_055771
CG3769	-	-	-	n	n	-	-	-	n	-	-	-	3	D2LIC/LIC3	ENSG00000138036	NP_057092
CG4329	-	-	n	n	n	-	-	-	-	-	-	-	3		ENSG00000164012	NP_689711
CG4546	-	arginine kinase activity	-	n	-	-	n	n	-	-	-	-	3			NP_036465
CG7735	-	GTPase activity	-	n	-	n	-	n	-	-	-	-	3	BBS3/ARL6	ENSG00000113966	NP_115522
CG18675	-	molecular function unknown	-	-	n	n	-	n	-	-	-	-	3	CU059	ENSG00000159079	NP_067077
CG32662	-	molecular function unknown	-	n	-	-	n	-	-	n	-	-	3	O60780
CG4893	-	molecular function unknown	-	-	n	n	n	-	-	-	-	-	3	CG38_HUMAN	ENSG00000159713	NP_057224 NP_776245
CG13125	-	protein phosphatase type 1 regulator activity	n	n	n	-	-	-	-	-	-	-	3	LRR	ENSG00000171962	NP_112584
CG31711	-	protein serine/threonine kinase activity	-	n	-	-	n	n	-	-	-	-	3	S_TCK	ENSG00000111837	NP_005897 NP_057597
CG2839	-	sugar binding	-	-	-	-	n	n	-	n	-	-	3	BAA92077
CG10958	-	-	n	-	-	n	-	-	-	-	-	-	2		ENSG00000157856	NP_659475
CG10999	-	-	-	-	n	n	-	-	-	-	-	-	2		yes	NP_057094
CG12395	-	-	-	-	n	-	n	-	-	-	-	-	2	CT028	ENSG00000101222	NP_056232
CG13178	-	-	-	-	n	n	-	-	-	-	-	-	2		ENSG00000116885	NP_659484 NP_996668
CG1427	-	-	-	-	n	n	-	-	-	-	-	-	2	UGTAP	ENSG00000109618	NP_058651/ NP_722547
CG14353	-	-	-	-	n	n	-	-	-	-	-	-	2	PPP3R1	ENSG00000115953	NP_612467
CG14692	-	-	-	-	-	-	n	-	n	-	-	-	2	AAG59587 Q15506 RIIa
CG14995	-	-	-	-	n	n	-	-	-	-	-	-	2	CU002	ENSG00000160226	NP_004919
CG15814	-	-	-	-	n	n	-	-	-	-	-	-	2	RNF121	ENSG00000137522	NP_060790
CG17387	-	-	n	n	-	-	-	-	-	-	-	-	2		ENSG00000145075	XP_291028
CG17715	-	-	-	-	n	n	-	-	-	-	-	-	2		ENSG00000164983	NP_919267
CG18631	-	-	-	-	-	n	-	-	-	n	-	-	2		ENSG00000048342	XP_106386
CG4751	-	-	-	-	n	n	-	-	-	-	-	-	2		ENSG00000008382	NP_116257
CG5458	-	-	n	-	-	-	n	-	-	-	-	-	2			NP_543136
CG6129	-	-	-	-	-	-	n	-	-	-	-	n	2	rootletin/C-NAP1		NP_009117 NP_055490
CG9987	-	-	-	-	n	n	-	-	-	-	-	-	2		ENSG00000100220	NP_055121
CG11883	-	5'-nucleotidase activity	-	n	n	-	-	-	-	-	-	-	2	NT5E	ENSG00000135318
CG14838	-	ATPase activity, coupled	-	n	n	-	-	-	-	-	-	-	2		ENSG00000162643	NP_660155
CG8407	-	ATPase activity, coupled	-	-	-	n	-	n	-	-	-	-	2	DNAL4	ENSG00000100246	NP_005731
CG11638	-	calcium ion binding	-	n	-	-	n	-	-	-	-	-	2	P31949 S100
CG17493	-	calcium ion binding	-	-	-	-	n	-	-	-	-	n	2	CETN2	ENSG00000147400	NP_004057 NP_004335 NP_004356
CG17765	-	calcium ion binding	-	-	n	-	n	-	-	-	-	-	2	Efh		NP_003121
CG2165	-	calcium-transporting ATPase activity	-	n	-	-	-	n	-	-	-	-	2	ATP2B1	ENSG00000070961	NP_001674
CG14325	-	carboxy-lyase activity	n	-	-	-	-	n	-	-	-	-	2			NP_872345
CG10137	-	glutamate binding	-	n	n	-	-	-	-	-	-	-	2	K0562_HUMAN	ENSG00000116198	NP_055519
CG9783	-	guanylate cyclase activity	-	-	n	n	-	-	-	-	-	-	2	GUCY2F	ENSG00000101890	NP_000171 NP_001513
CG8863	-	heat shock protein binding	-	-	-	-	-	n	-	-	n	-	2	DNAJ	ENSG00000086061	NP_001530 NP_061072
CG31063	-	hydrolase activity, acting on acid anhydrides, in phosphorus-containing anhydrides	-	-	n	n	-	-	-	-	-	-	2	NUDT14	ENSG00000183828	NP_803877
CG13466	-	microtubule binding	-	n	n	-	-	-	-	-	-	-	2		yes	NP_899243
CG31249	-	molecular function unknown	-	-	n	n	-	-	-	-	-	-	2		ENSG00000087302	NP_057123
CG32280	-	molecular function unknown	-	-	n	-	-	n	-	-	-	-	2		ENSG00000189067
CG1399	-	myosin I binding	-	-	-	n	-	-	-	-	-	n	2	LRCC16	yes	NP_060110
CG33214	-	receptor binding	-	-	n	n	-	-	-	-	-	-	2	GLG1	ENSG00000090863	NP_036333
CG5958	-	retinal binding	-	-	n	n	-	-	-	-	-	-	2		yes
CG2970	-	structural constituent of cytoskeleton	n	n	-	-	-	-	-	-	-	-	2	STOML2	ENSG00000165283	NP_038470
CG31999	-	structural molecule activity	-	-	-	n	-	-	-	n	-	-	2		yes	NP_001004019
CG5428	-	sulfotransferase activity	-	-	n	n	-	-	-	-	-	-	2	SULT1B1	ENSG00000173597	NP_055280
CG32238	-	tubulin-tyrosine ligase activity	-	n	n	-	-	-	-	-	-	-	2	ttl1	ENSG00000100271	NP_001008409 NP_036395
CG5987	-	tubulin-tyrosine ligase activity	-	-	n	n	-	-	-	-	-	-	2		ENSG00000182768	NP_001025135
CG10233	-	-	-	-	-	n	-	-	-	-	-	-	1		ENSG00000171160
CG10249	-	-	-	-	-	-	n	-	-	-	-	-	1	Q17777
CG10324	-	-	-	-	-	-	-	-	-	n	-	-	1	GPKOW	ENSG00000068394
CG10463	-	-	-	-	n	-	-	-	-	-	-	-	1			NP_064560
CG10581	-	-	-	-	n	-	-	-	-	-	-	-	1			NP_115700
CG10841	-	-	-	n	-	-	-	-	-	-	-	-	1		yes
CG10915	-	-	-	-	-	n	-	-	-	-	-	-	1		ENSG00000143079	NP_061174
CG10953	-	-	-	-	-	n	-	-	-	-	-	-	1		yes
CG11245	-	-	-	-	-	-	n	-	-	-	-	-	1		yes
CG11299	-	-	-	-	-	n	-	-	-	-	-	-	1	SESN1	ENSG00000080546	NP_055269
CG11399	-	-	-	-	-	n	-	-	-	-	-	-	1	PCIF1	ENSG00000100982	NP_071387
CG11417	-	-	-	-	n	-	-	-	-	-	-	-	1	CT006	ENSG00000089048	NP_057733
CG11474	-	-	-	-	n	-	-	-	-	-	-	-	1		ENSG00000146476	NP_078849
CG11563	-	-	-	-	-	-	-	-	n	-	-	-	1		yes
CG11591	-	-	-	-	-	-	n	-	-	-	-	-	1	DPY30	ENSG00000162961	NP_115963
CG11679	-	-	-	-	n	-	-	-	-	-	-	-	1		ENSG00000155906	NP_060379
CG11755	-	-	-	-	-	n	-	-	-	-	-	-	1		yes
CG12314	-	-	-	-	n	-	-	-	-	-	-	-	1		ENSG00000179598	NP_849158
CG12964	-	-	-	-	-	-	n	-	-	-	-	-	1	AK005609
CG13322	-	-	-	-	-	n	-	-	-	-	-	-	1		yes	NP_775746
CG13349	-	-	-	-	-	-	n	-	-	-	-	-	1	ADRM1	ENSG00000130706	NP_008933
CG13693	-	-	-	-	-	-	-	n	-	-	-	-	1		ENSG00000103021	NP_054876
CG14185	-	-	-	-	n	-	-	-	-	-	-	-	1	oda8	ENSG00000161328	NP_932341
CG14367	-	-	-	-	-	n	-	-	-	-	-	-	1		ENSG00000163001	NP_542398
CG14490	-	-	n	-	-	-	-	-	-	-	-	-	1			NP_776254
CG14617	-	-	-	-	-	-	-	-	-	-	-	n	1	KIAA0419 CP110
CG1463	-	-	-	-	n	-	-	-	-	-	-	-	1		ENSG00000117174	NP_060423
CG15027	-	-	-	-	-	n	-	-	-	-	-	-	1		ENSG00000198498	NP_060822
CG15666	-	-	-	-	-	-	-	-	-	n	-	-	1	BBS9	ENSG00000122507	NP_001028777
CG15923	-	-	-	-	-	-	-	-	-	n	-	-	1		ENSG00000164953	NP_714915
CG16717	-	-	-	-	-	n	-	-	-	-	-	-	1	239F_HUMAN	ENSG00000066382	NP_001576
CG16984	-	-	-	-	-	-	-	n	-	-	-	-	1		ENSG00000124074	NP_659447
CG17286	-	-	-	-	-	-	-	-	-	-	-	n	1	KIAA1569 Cep192
CG17337	-	-	-	-	n	-	-	-	-	-	-	-	1	CNDP2	ENSG00000133313	NP_060705 NP_116038
CG18136	-	-	-	-	-	-	n	-	-	-	-	-	1	AL136858
CG18661	-	-	-	-	n	-	-	-	-	-	-	-	1		ENSG00000130731
CG18811	-	-	-	-	-	n	-	-	-	-	-	-	1	M11S1	ENSG00000135387	NP_076414
CG2006	-	-	-	-	-	n	-	-	-	-	-	-	1	Dtw1	ENSG00000104047	NP_064619
CG2091	-	-	-	-	n	-	-	-	-	-	-	-	1	DCPS	ENSG00000110063	NP_054745
CG2614	-	-	n	-	-	-	-	-	-	-	-	-	1			NP_115707
CG2982	-	-	-	-	n	-	-	-	-	-	-	-	1		yes	NP_078920/ NP_116167
CG30259	-	-	-	-	-	n	-	-	-	-	-	-	1		ENSG00000139537	NP_149115
CG30264	-	-	-	-	-	-	n	-	-	-	-	-	1	BC007374 dpy30
CG3040	-	-	-	n	-	-	-	-	-	-	-	-	1		ENSG00000180979	NP_694992
CG31139	-	-	-	-	n	-	-	-	-	-	-	-	1			NP_076994
CG31152	-	-	-	-	n	-	-	-	-	-	-	-	1		yes	NP_064616 NP_714916
CG31291	-	-	-	-	-	-	-	-	-	-	-	n	1			NP_006633
CG31482	-	-	-	-	n	-	-	-	-	-	-	-	1			NP_071738
CG31790	-	-	-	-	-	-	n	-	-	-	-	-	1	SMC	ENSG00000120262	NP_079335
CG31961	-	-	-	-	-	-	-	-	-	n	-	-	1	RP2		NP_008846
CG3221	-	-	-	-	-	-	-	-	-	-	-	n	1	O43606
CG3238	-	-	-	-	n	-	-	-	-	-	-	-	1			NP_079325
CG32920	-	-	-	n	-	-	-	-	-	-	-	-	1	PRDX5	ENSG00000126432
CG3306	-	-	-	-	-	-	n	-	-	-	-	-	1	COG4642	ENSG00000185681
CG3663	-	-	-	-	n	-	-	-	-	-	-	-	1			NP_057132
CG3857	-	-	-	-	-	n	-	-	-	-	-	-	1		ENSG00000105771
CG3967	-	-	-	-	n	-	-	-	-	-	-	-	1			NP_079185
CG3973	-	-	-	-	-	n	-	-	-	-	-	-	1	GAS2L2	ENSG00000132139	NP_006469
CG40196	-	-	-	-	n	-	-	-	-	-	-	-	1	MAF1_HUMAN	ENSG00000179632	NP_115648
CG4080	-	-	-	-	-	n	-	-	-	-	-	-	1	MARCH8	ENSG00000165406	NP_659458
CG4098	-	-	-	-	-	n	-	-	-	-	-	-	1	NUDT9	ENSG00000170502	NP_076952
CG4239	-	-	-	-	-	n	-	-	-	-	-	-	1		yes	NP_076979
CG4332	-	-	-	-	-	n	-	-	-	-	-	-	1		ENSG00000049656	NP_110409
CG4341	-	-	-	-	n	-	-	-	-	-	-	-	1		ENSG00000179104
CG5048	-	-	-	-	-	-	-	n	-	-	-	-	1	Twister	ENSG00000080572
CG5642	-	-	-	-	-	-	-	-	n	-	-	-	1	EIF3S6IP	ENSG00000100129	NP_057175
CG5690	-	-	-	-	-	-	-	-	-	-	-	n	1	Q8N137
CG6014	-	-	-	-	-	-	-	n	-	-	-	-	1			NP_694955
CG6181	-	-	-	-	-	-	-	-	-	-	-	n	1	Q13025
CG6353	-	-	-	-	-	n	-	-	-	-	-	-	1		ENSG00000176261	NP_848642
CG6379	-	-	-	-	-	n	-	-	-	-	-	-	1		ENSG00000137200	NP_055865
CG6393	-	-	n	-	-	-	-	-	-	-	-	-	1		yes	NP_699163
CG6643	-	-	-	-	-	-	-	-	n	-	-	-	1		ENSG00000117868	NP_065779
CG6652	-	-	-	-	-	-	n	-	-	-	-	-	1	CF152	ENSG00000135338	NP_859065
CG6664	-	-	-	-	n	-	-	-	-	-	-	-	1	CCDC6	ENSG00000108091	NP_005427
CG6678	-	-	-	-	-	-	-	-	n	-	-	-	1		ENSG00000166965
CG7071	-	-	-	-	-	n	-	-	-	-	-	-	1	CQ032	ENSG00000160629	NP_689677
CG7593	-	-	-	-	n	-	-	-	-	-	-	-	1		ENSG00000110583	NP_079047
CG7669	-	-	-	-	-	-	n	-	-	-	-	-	1	BAA92668 Q9UF45
CG7742	-	-	-	-	-	n	-	-	-	-	-	-	1	TBC1D19	ENSG00000109680	NP_060787
CG8197	-	-	-	-	-	n	-	-	-	-	-	-	1	NALP4	ENSG00000160505
CG8786	-	-	-	-	-	n	-	-	-	-	-	-	1	RNF146	ENSG00000118518	NP_112225
CG9003	-	-	-	-	n	-	-	-	-	-	-	-	1		yes
CG9063	-	-	-	-	-	-	-	-	n	-	-	-	1		ENSG00000107036
CG9170	-	-	-	-	-	-	-	-	-	-	-	n	1	KIAA1052 Cep164
CG9203	-	-	-	-	n	-	-	-	-	-	-	-	1		ENSG00000010072	NP_001010984
CG9411	-	-	-	-	-	n	-	-	-	-	-	-	1		yes
CG9617	-	-	-	-	-	-	-	n	-	-	-	-	1		ENSG00000165416	NP_006695
CG9752	-	-	-	-	n	-	-	-	-	-	-	-	1	CI064	ENSG00000165118	NP_115683
CG9766	-	-	-	n	-	-	-	-	-	-	-	-	1		yes
CG5195	-	3'-5' exonuclease activity	-	-	-	n	-	-	-	-	-	-	1	IGFALS	ENSG00000099769
CG9706	-	acetyl-CoA transporter activity	-	-	n	-	-	-	-	-	-	-	1	SLC33A1	ENSG00000169359	NP_004724
CG9220	-	acetylglucosaminyltransferase activity	-	-	-	-	-	-	-	n	-	-	1	CHSY1	ENSG00000131873
CG11255	-	adenosine kinase activity	-	n	-	-	-	-	-	-	-	-	1	ADK	ENSG00000156110	NP_001114
CG1307	-	aminoacyl-tRNA hydrolase activity	-	n	-	-	-	-	-	-	-	-	1	PTH2_HUMAN	ENSG00000141378	NP_057161
CG6796	-	asparagine-tRNA ligase activity	-	n	-	-	-	-	-	-	-	-	1		ENSG00000137513	NP_078954
CG31739	-	aspartate-tRNA ligase activity	-	-	-	-	-	-	n	-	-	-	1		ENSG00000117593	NP_060592
CG13095	-	aspartic-type endopeptidase activity	-	-	-	-	-	-	n	-	-	-	1			NP_002621
CG4511	-	ATP binding	-	-	-	-	-	n	-	-	-	-	1	TXNDC9	ENSG00000115514	NP_005774
CG4908	-	ATPase activity	-	-	-	-	-	n	-	-	-	-	1	BCS1L	ENSG00000074582	NP_004319
CG11242	-	ATPase activity, coupled	-	-	-	-	-	n	-	-	-	-	1	CKAP1	ENSG00000105254	NP_001272
CG7033	-	ATPase activity, coupled	-	-	-	-	-	n	-	-	-	-	1	CCT2	ENSG00000166226	NP_006422
CG8258	-	ATPase activity, coupled	-	-	-	-	-	n	-	-	-	-	1	CCT8	ENSG00000156261	NP_006576
CG8351	-	ATPase activity, coupled	-	-	-	-	-	n	-	-	-	-	1	CCT7	ENSG00000135624	NP_006420
CG1819	-	ATPase activity, coupled to transmembrane movement of substances	-	-	-	-	n	-	-	-	-	-	1	O97278 CCMA
CG4225	-	ATPase activity, coupled to transmembrane movement of substances	-	-	-	n	-	-	-	-	-	-	1	ABCB6	ENSG00000115657	NP_005680
CG9281	-	ATPase activity, coupled to transmembrane movement of substances	-	n	-	-	-	-	-	-	-	-	1	ABCF2	ENSG00000033050	NP_005683
CG9330	-	ATPase activity, coupled to transmembrane movement of substances	-	-	-	-	-	-	-	-	n	-	1	ABCF3	ENSG00000161204
CG2789	-	benzodiazepine receptor activity	-	-	n	-	-	-	-	-	-	-	1	BZRP	ENSG00000100300
CG13502	-	binding	-	-	-	-	n	-	-	-	-	-	1	TPR		NP_113609
CG14894	-	binding	-	-	-	-	-	-	n	-	-	-	1	TTC1	ENSG00000113312
CG2469	-	binding	-	-	n	-	-	-	-	-	-	-	1	SH2BP1	ENSG00000198730	NP_055448
CG5155	-	binding	-	-	-	-	n	-	-	-	-	-	1	ARM	ENSG00000169126	NP_060546
CG11162	-	C-4 methylsterol oxidase activity	-	-	-	-	-	n	-	-	-	-	1			NP_008849
CG10126	-	calcium ion binding	n	-	-	-	-	-	-	-	-	-	1			NP_653248
CG5024	-	calcium ion binding	-	-	-	-	n	-	-	-	-	-	1	CAB92087 EFH
CG6136	-	cation transporter activity	-	-	n	-	-	-	-	-	-	-	1	CUTC	ENSG00000119929	NP_057044
CG11035	-	chaperone binding	-	-	-	n	-	-	-	-	-	-	1	WBSCR18	ENSG00000176410	NP_115693
CG6800	-	cyclin-dependent protein kinase activity	-	-	-	-	-	-	-	n	-	-	1		yes
CG7236	-	cyclin-dependent protein kinase activity	-	n	-	-	-	-	-	-	-	-	1	CDKL5	ENSG00000008086	NP_003150 NP_004187
CG5493	-	cysteine dioxygenase activity	-	-	n	-	-	-	-	-	-	-	1	CDO1	ENSG00000129596	NP_001792
CG40334	-	damaged DNA binding	-	-	-	-	n	-	-	-	-	-	1	BAA91365 smc
CG12338	-	D-aspartate oxidase activity	-	-	n	-	-	-	-	-	-	-	1	DDO	ENSG00000053328
CG6951	-	dCMP deaminase activity	-	-	n	-	-	-	-	-	-	-	1	DCTD	ENSG00000129187	NP_001912
CG6613	-	diacylglycerol binding	-	-	-	-	n	-	-	-	-	-	1	PLEKHM1	ENSG00000141342	NP_055613
CG31140	-	diacylglycerol kinase activity	-	-	-	-	-	-	-	n	-	-	1	DGKQ	ENSG00000145214
CG31187	-	diacylglycerol kinase activity	-	-	-	n	-	-	-	-	-	-	1	DGKD	ENSG00000077044	NP_690618
CG5261	-	dihydrolipoyllysine-residue acetyltransferase activity	-	-	-	-	n	-	-	-	-	-	1	DLAT	ENSG00000150768	NP_001922
CG6762	-	DNA binding	-	-	n	-	-	-	-	-	-	-	1	SCRT2	ENSG00000172070	NP_542763
CG5235	-	dopamine beta-monooxygenase activity	-	-	n	-	-	-	-	-	-	-	1			NP_001026869
CG7979	-	dTDP-glucose 4,6-dehydratase activity	-	n	-	-	-	-	-	-	-	-	1	UXS1	ENSG00000115652	NP_079352
CG8862	-	endodeoxyribonuclease activity	-	-	n	-	-	-	-	-	-	-	1			NP_004426
CG32354	-	endopeptidase inhibitor activity	-	-	n	-	-	-	-	-	-	-	1		yes
CG3523	-	fatty-acid synthase activity	-	-	n	-	-	-	-	-	-	-	1			NP_004095
CG31414	-	glucosylceramidase activity	-	-	-	-	-	-	n	-	-	-	1		yes
CG5508	-	glycerol-3-phosphate O-acyltransferase activity	-	-	-	-	-	-	n	-	-	-	1	GPAM	ENSG00000119927	NP_065969
CG1354	-	GTP binding	-	n	-	-	-	-	-	-	-	-	1	PTD4_HUMAN	ENSG00000138430	NP_037473
CG2017	-	GTP binding	-	-	n	-	-	-	-	-	-	-	1			NP_061969
CG8801	-	GTP binding	-	-	-	-	-	-	n	-	-	-	1	GTPBP4	ENSG00000107937	NP_036473
CG18143	-	guanine deaminase activity	-	-	n	-	-	-	-	-	-	-	1	GDA	ENSG00000119125	NP_004284
CG11811	-	guanylate kinase activity	-	n	-	-	-	-	-	-	-	-	1	GUK1	ENSG00000143774	NP_000849 NP_653249
CG32533	-	helicase activity	-	-	n	-	-	-	-	-	-	-	1	DHX34	ENSG00000134815	NP_055496
CG5002	-	high affinity sulfate permease activity	-	-	-	n	-	-	-	-	-	-	1	SLC26A11	ENSG00000181045	NP_775897
CG6022	-	holocytochrome-c synthase activity	-	-	n	-	-	-	-	-	-	-	1	HCCS	ENSG00000004961	NP_005324
CG18278	-	hydrolase activity	-	-	n	-	-	-	-	-	-	-	1	SULF2	ENSG00000196562	NP_002067
CG8455	-	hydrolase activity	-	-	-	-	-	-	n	-	-	-	1	MPPE1	ENSG00000154889
CG31110	-	inositol trisphosphate phosphatase activity	-	-	-	n	-	-	-	-	-	-	1	INPP5A	ENSG00000068383	NP_005530
CG7177	-	kinase activity	-	-	-	-	-	-	-	n	-	-	1		ENSG00000060237
CG4836	-	L-iditol 2-dehydrogenase activity	-	-	-	n	-	-	-	-	-	-	1		yes
CG6428	-	lysophospholipase activity	-	-	n	-	-	-	-	-	-	-	1		ENSG00000166183	XP_370777
CG14015	-	mannan endo-1,6-alpha-mannosidase activity	-	-	n	-	-	-	-	-	-	-	1	MANEA	ENSG00000172469	NP_078917
CG12162	-	methyltransferase activity	-	-	n	-	-	-	-	-	-	-	1	FBXO3	ENSG00000110429
CG17081	-	microtubule binding	-	-	-	-	-	-	-	-	-	n	1			NP_079285
CG32820	-	microtubule binding	-	-	-	-	n	-	-	-	-	-	1	TEKTIN		NP_114104 NP_444515 NP_653275
CG5964	-	microtubule binding	-	-	-	n	-	-	-	-	-	-	1		yes
CG9279	-	microtubule motor activity	-	-	-	-	-	-	-	-	-	n	1	NP_075408 dynactin
CG15524	-	molecular function unknown	-	-	-	-	-	-	-	-	-	n	1			NP_919268
CG30429	-	molecular function unknown	-	n	-	-	-	-	-	-	-	-	1		ENSG00000139714
CG4681	-	molecular function unknown	-	-	n	-	-	-	-	-	-	-	1		ENSG00000151575	NP_940926
CG5902	-	molecular function unknown	-	-	-	-	-	-	-	n	-	-	1	AMMECR1	ENSG00000101935	NP_056180
CG13930	-	motor activity	-	-	-	-	-	n	-	-	-	-	1
CG3339	-	motor activity	-	-	-	-	n	-	-	-	-	-	1	O43352
CG1316	-	mRNA binding	-	-	n	-	-	-	-	-	-	-	1	DRBP1	ENSG00000155636	NP_694453
CG17065	-	N-acetylglucosamine-6-phosphate deacetylase activity	-	-	-	n	-	-	-	-	-	-	1		ENSG00000162066	NP_057028
CG4749	-	nucleic acid binding	-	-	n	-	-	-	-	-	-	-	1			NP_950245
CG7843	-	nucleotide binding	-	n	-	-	-	-	-	-	-	-	1		yes
CG6599	-	nucleotidyltransferase activity	-	-	-	-	-	-	-	n	-	-	1		yes
CG10721	-	oxidoreductase activity	-	-	n	-	-	-	-	-	-	-	1		ENSG00000121350	NP_079130
CG17149	-	oxidoreductase activity	-	-	-	-	-	-	-	n	-	-	1	AOF2	ENSG00000004487	NP_694587
CG3860	-	oxysterol binding	-	-	-	n	-	-	-	-	-	-	1		yes	NP_542164
CG2263	-	phenylalanine-tRNA ligase activity	-	-	-	-	n	-	-	-	-	-	1	FARSLA	ENSG00000179115	NP_004452
CG7628	-	phosphate transporter activity	-	-	n	-	-	-	-	-	-	-	1	SLC20A1	ENSG00000144136	NP_005406 NP_006740
CG32056	-	phospholipid scramblase activity	-	-	-	-	-	-	n	-	-	-	1			NP_066928
CG10688	-	phosphomannomutase activity	-	n	-	-	-	-	-	-	-	-	1	PMM1	ENSG00000100417	NP_000294
CG8232	-	poly(A)-specific ribonuclease activity	-	-	n	-	-	-	-	-	-	-	1	USP52	ENSG00000135473	NP_055686
CG15737	-	polynucleotide adenylyltransferase activity	-	-	-	n	-	-	-	-	-	-	1	PAPD4	ENSG00000164329	NP_776158
CG31915	-	procollagen-lysine 5-dioxygenase activity	-	-	-	n	-	-	-	-	-	-	1	GLT25D2	ENSG00000198756	NP_055916
CG10830	-	protein binding	-	-	-	n	-	-	-	-	-	-	1	KCTD12	ENSG00000178695	NP_065819
CG15439	-	protein binding	-	-	-	n	-	-	-	-	-	-	1	PHF14	ENSG00000106443	NP_055475
CG17202	-	protein binding	-	-	-	-	n	-	-	-	-	-	1	AK015697
CG7864	-	protein binding	-	-	-	-	n	-	-	-	-	-	1	Q9SRX9 PEX10
CG10478	-	protein carrier activity	-	-	-	-	n	-	-	-	-	-	1	ARM/ COG5096		NP_036575
CG3980	-	protein phosphatase type 1 regulator activity	-	-	-	-	-	-	-	-	-	n	1		ENSG00000133739	NP_078824
CG17528	-	protein serine/threonine kinase activity	-	-	-	-	n	-	-	-	-	-	1	P56715 Q9NU80 DCX
CG32703	-	protein serine/threonine kinase activity	-	n	-	-	-	-	-	-	-	-	1		ENSG00000181085	NP_620590
CG10417	-	protein serine/threonine phosphatase activity	-	n	-	-	-	-	-	-	-	-	1	PPM1G	ENSG00000115241	NP_002698
CG15528	-	protein tyrosine/serine/threonine phosphatase activity	-	-	-	n	-	-	-	-	-	-	1	DUSP14	ENSG00000161326	NP_008957
CG3632	-	protein tyrosine/serine/threonine phosphatase activity	-	-	-	n	-	-	-	-	-	-	1	MTMR3	ENSG00000100330	NP_066576
CG7134	-	protein tyrosine/serine/threonine phosphatase activity	-	-	n	-	-	-	-	-	-	-	1	CDC14A	ENSG00000079335	NP_003663
CG32627	-	purine nucleotide binding	-	-	n	-	-	-	-	-	-	-	1		yes	NP_001030583 NP_056054
CG1516	-	pyruvate carboxylase activity	-	-	n	-	-	-	-	-	-	-	1	Pcx_Mouse	ENSG00000173599	NP_000911
CG11876	-	pyruvate dehydrogenase (acetyl-transferring) activity	-	-	-	-	-	-	n	-	-	-	1	PDHB	ENSG00000168291	NP_000916
CG3434	-	queuine tRNA-ribosyltransferase activity	-	-	n	-	-	-	-	-	-	-	1	QTRTD1	ENSG00000151576	NP_078914
CG32560	-	Ras GTPase activator activity	-	-	-	-	-	-	-	-	-	n	1	DAB2IP	ENSG00000136848	NP_619723
CG32371	-	receptor binding	-	-	-	-	-	-	-	-	-	n	1	Q15691 MAP
CG7097	-	receptor signaling protein serine/threonine kinase activity	-	-	-	-	-	-	n	-	-	-	1	MAP4K3	ENSG00000011566
CG5033	-	ribonucleoprotein binding	n	-	-	-	-	-	-	-	-	-	1			NP_056016
CG10077	-	RNA helicase activity	-	-	-	-	-	-	-	-	n	-	1			NP_004387 NP_006377
CG18659	-	serine carboxypeptidase activity	-	-	n	-	-	-	-	-	-	-	1	DENND2A_HUMAN	yes	NP_056504
CG4572	-	serine carboxypeptidase activity	-	-	-	-	n	-	-	-	-	-	1	O96120
CG2145	-	serine-type peptidase activity	-	n	-	-	-	-	-	-	-	-	1	PP11_HUMAN	ENSG00000111405	NP_006016
CG9240	-	serine-type peptidase activity	-	-	-	-	n	-	-	-	-	-	1	P28628 peptidase
CG4925	-	signal transducer activity	-	-	-	-	-	n	-	-	-	-	1	CJ118_HUMAN	ENSG00000165813
CG31810	-	steroid dehydrogenase activity	-	-	-	n	-	-	-	-	-	-	1	HSDL1	ENSG00000103160	NP_113651
CG18304	-	structural constituent of cytoskeleton	-	-	-	-	n	-	-	-	-	-	1	Q9UPX7 SMC
CG2919	-	structural constituent of cytoskeleton	-	-	-	-	-	-	n	-	-	-	1			NP_055800
CG31738	-	structural constituent of cytoskeleton	-	-	n	-	-	-	-	-	-	-	1	FNDC3A	ENSG00000102531	NP_073600
CG32245	-	structural constituent of cytoskeleton	-	-	-	-	n	-	-	-	-	-	1	STOM	ENSG00000148175	NP_004090
CG9134	-	sugar binding	-	-	n	-	-	-	-	-	-	-	1			NP_001009567 NP_006030
CG6321	-	transaminase activity	-	-	n	-	-	-	-	-	-	-	1	AADAT	ENSG00000109576
CG7274	-	transcription cofactor activity	-	-	-	n	-	-	-	-	-	-	1	ARID4B	ENSG00000054267	NP_057458
CG31005	-	trans-hexaprenyltranstransferase activity	-	n	-	-	-	-	-	-	-	-	1	TPRT	ENSG00000148459	NP_055132
CG10590	-	transporter activity	-	-	-	-	-	-	-	n	-	-	1	TM9S3	ENSG00000077147	NP_064508
CG33174	-	triacylglycerol lipase activity	-	-	n	-	-	-	-	-	-	-	1		yes	NP_006124
CG11323	-	tubulin-tyrosine ligase activity	-	-	n	-	-	-	-	-	-	-	1		ENSG00000138892	NP_056459
CG16833	-	tubulin-tyrosine ligase activity	-	-	n	-	-	-	-	-	-	-	1			NP_055455
CG31108	-	tubulin-tyrosine ligase activity	-	-	n	-	-	-	-	-	-	-	1			NP_114155
CG8184	-	ubiquitin-protein ligase activity	-	-	-	-	n	-	-	-	-	-	1	HUWE1	ENSG00000086758	NP_113584
CG8494	-	ubiquitin-specific protease activity	-	-	-	n	-	-	-	-	-	-	1	USP20	ENSG00000136878	NP_963918
CG5038	-	UDP-N-acetylglucosamine-peptide N-acetylglucosaminyltransferase activity	-	-	-	-	-	-	n	-	-	-	1		ENSG00000125247
CG11267	-	unfolded protein binding	-	-	-	-	-	n	-	-	-	-	1	HSPE1	ENSG00000115541	NP_002148
CG4415	-	unfolded protein binding	-	-	-	-	n	-	-	-	-	-	1	Q13765 NAC
CG16935	-	zinc ion binding	-	n	-	-	-	-	-	-	-	-	1	MECR	ENSG00000116353
CG17723	-	zinc ion transporter activity	-	-	-	-	-	-	n	-	-	-	1	SLC30A1	ENSG00000170385
CG6444	-	-	-	-	n	-	-	n	-	-	-	-	2
CG30275	-	-	-	n	n	-	-	-	-	-	-	-	2
CG31802	-	calcium ion binding	-	n	-	-	-	-	-	-	n	-	2
CG12020	-	heat shock protein binding	-	n	-	-	-	n	-	-	-	-	2
CG7051	-	motor activity	-	n	n	-	-	-	-	-	-	-	2
CG17150	-	motor activity	-	n	n	-	-	-	-	-	-	-	2
CG3571	-	actin binding	-	-	n	-	-	-	-	-	-	-	1
CG32158	-	adenylate cyclase activity	-	-	n	-	-	-	-	-	-	-	1
CG9008	-	aldose 1-epimerase activity	-	n	-	-	-	-	-	-	-	-	1
CG17251	-	ATP binding	-	-	-	n	-	-	-	-	-	-	1
CG10834	-	ATPase activity, coupled	-	-	-	-	-	n	-	-	-	-	1
CG14763	-	ATPase activity, coupled	-	-	-	-	-	n	-	-	-	-	1
CG14709	-	ATPase activity, coupled to transmembrane movement of substances	-	-	n	-	-	-	-	-	-	-	1
CG30085	-	binding	-	-	-	-	-	-	n	-	-	-	1
CG12455	-	calcium channel activity	-	n	-	-	-	-	-	-	-	-	1
CG7514	-	carrier activity	n	-	-	-	-	-	-	-	-	-	1
CG11428	-	catalytic activity	-	-	-	n	-	-	-	-	-	-	1
CG32394	-	catalytic activity	-	-	-	-	-	-	n	-	-	-	1
CG31439	-	chitin binding	-	-	-	-	-	-	n	-	-	-	1
CG8645	-	extracellular matrix structural constituent	-	-	-	n	-	-	-	-	-	-	1
CG13796	-	glycine transporter activity	-	-	-	-	-	-	n	-	-	-	1
CG32670	-	GTPase activity	-	-	-	-	-	-	n	-	-	-	1
CG3216	-	guanylate cyclase activity	-	-	n	-	-	-	-	-	-	-	1
CG10738	-	guanylate cyclase activity	-	-	n	-	-	-	-	-	-	-	1
CG12602	-	hydrogen-exporting ATPase activity, phosphorylative mechanism	-	-	-	-	-	-	n	-	-	-	1
CG12177	-	hydrolase activity	-	-	-	-	-	-	n	-	-	-	1
CG30059	-	hydrolase activity	-	-	n	-	-	-	-	-	-	-	1
CG10082	-	inositol hexakisphosphate kinase activity	-	n	-	-	-	-	-	-	-	-	1
CG14783	-	ion channel activity	-	-	-	n	-	-	-	-	-	-	1
CG6950	-	kynurenine-oxoglutarate transaminase activity	-	-	-	-	-	-	n	-	-	-	1
CG31740	-	molecular function unknown	-	-	-	-	-	-	n	-	-	-	1
CG33253	-	molecular function unknown	-	-	-	-	-	-	-	n	-	-	1
CG33282	-	monosaccharide transporter activity	-	-	-	-	-	n	-	-	-	-	1
CG2199	-	nucleic acid binding	-	-	-	-	-	-	n	-	-	-	1
CG7852	-	nucleic acid binding	-	-	-	-	-	-	-	-	n	-	1
CG14438	-	nucleic acid binding	-	-	-	-	-	-	n	-	-	-	1
CG30495	-	oxidoreductase activity	-	-	n	-	-	-	-	-	-	-	1
CG31548	-	oxidoreductase activity	-	-	-	-	-	-	-	-	n	-	1
CG17919	-	phosphatidylethanolamine binding	-	-	-	-	-	-	n	-	-	-	1
CG2926	-	protein binding	-	-	-	-	-	-	n	-	-	-	1
CG9924	-	protein binding	-	-	n	-	-	-	-	-	-	-	1
CG11321	-	protein binding	-	-	-	-	-	-	n	-	-	-	1
CG3104	-	receptor binding	-	-	n	-	-	-	-	-	-	-	1
CG9953	-	serine-type Pro-X carboxypeptidase activity	-	-	-	-	-	-	-	n	-	-	1
CG17462	-	sigma DNA polymerase activity	-	-	n	-	-	-	-	-	-	-	1
CG31988	-	structural constituent of cytoskeleton	-	-	-	-	-	-	n	-	-	-	1
CG6004	-	structural constituent of peritrophic membrane	-	-	-	-	-	-	n	-	-	-	1
CG31684	-	triacylglycerol lipase activity	-	-	-	n	-	-	-	-	-	-	1
CG9602	-	ubiquitin-protein ligase activity	-	n	-	-	-	-	-	-	-	-	1
CG14619	-	ubiquitin-specific protease activity	-	-	n	-	-	-	-	-	-	-	1
CG3062	-	-	-	-	-	-	-	n	-	-	-	-	1
CG3353	-	-	-	-	n	-	-	-	-	-	-	-	1
CG4232	-	-	-	n	-	-	-	-	-	-	-	-	1
CG4603	-	-	-	-	-	-	-	-	-	-	n	-	1
CG4714	-	-	-	-	-	-	-	n	-	-	-	-	1
CG4738	-	-	-	-	-	-	-	-	n	-	-	-	1
CG4768	-	-	-	-	-	-	-	-	n	-	-	-	1
CG5104	-	-	-	-	-	-	-	-	n	-	-	-	1
CG5846	-	-	-	-	n	-	-	-	-	-	-	-	1
CG6043	-	-	-	-	-	-	-	-	n	-	-	-	1
CG6739	-	-	-	-	-	-	-	-	n	-	-	-	1
CG6836	-	-	-	-	-	-	-	-	n	-	-	-	1
CG7709	-	-	-	-	n	-	-	-	-	-	-	-	1
CG8045	-	-	-	n	-	-	-	-	-	-	-	-	1
CG10252	-	-	-	-	n	-	-	-	-	-	-	-	1
CG10555	-	-	-	-	-	-	-	-	-	-	n	-	1
CG11227	-	-	-	-	-	-	-	n	-	-	-	-	1
CG13978	-	-	-	-	-	-	-	-	n	-	-	-	1
CG13994	-	-	-	n	-	-	-	-	-	-	-	-	1
CG14013	-	-	n	-	-	-	-	-	-	-	-	-	1
CG15134	-	-	-	n	-	-	-	-	-	-	-	-	1
CG16719	-	-	n	-	-	-	-	-	-	-	-	-	1
CG17177	-	-	-	-	-	-	-	-	n	-	-	-	1
CG18041	-	-	-	-	-	n	-	-	-	-	-	-	1
CG30460	-	-	-	-	-	-	-	-	n	-	-	-	1
CG32744	-	-	-	n	-	-	-	-	-	-	-	-	1
CG32801	-	-	-	-	-	-	-	n	-	-	-	-	1
CG33159	-	-	-	-	n	-	-	-	-	-	-	-	1
